# Supplementary material for: The olfactory gating of visual preferences to human skin and visible spectra in mosquitoes
Source: Nat Commun. 2022 Feb 4;13:555. doi: 10.1038/s41467-022-28195-x (PMC8816903; doi:10.1038/s41467-022-28195-x)
Supplement: Supplementary file 4 — Source Data [file 41467_2022_28195_MOESM4_ESM.xlsx]

## Sheet: Figure 1b
Wavelength	Spectra_skin	Spectra_flower	Spectra_puddle
349.992	2.63667	3.06882	-4.45
350.356	1.16667	3.0825	-1.8
350.72	0.74	3.1022	-1.058
351.084	-1.20667	3.12672	-0.53
351.448	0.386667	3.15502	-0.172
351.812	1.81667	3.18677	-0.68
352.176	3.34	3.22147	-1.198
352.54	4.96333	3.25811	-1.06
352.903	6.75333	3.29571	-0.02
353.267	7.84667	3.33295	1.444
353.631	8.22	3.36853	3.588
353.995	6.72333	3.40112	5.85
354.358	5.35667	3.42979	7.726
354.722	5.23667	3.47108	8.652
355.086	4.99667	3.48118	8.47
355.449	5.84667	3.48349	7.62
355.813	5.66333	3.47813	6.164
356.176	7.73333	3.46627	4.768
356.54	8.97333	3.45021	3.902
356.903	10.2867	3.43299	3.212
357.267	7.75	3.41721	3.052
357.63	6.02333	3.40556	3.262
357.994	5.26	3.40023	3.59
358.357	4.79667	3.40287	3.464
358.72	3.64667	3.4142	2.966
359.084	4.32333	3.43425	2.308
359.447	3.43667	3.46182	1.97
359.81	4.97	3.49457	1.454
360.173	6.55	3.52923	1.312
360.536	6.98667	3.56275	1.492
360.899	6.84	3.59254	1.806
361.263	6.99667	3.61705	1.916
361.626	6.45333	3.63649	1.852
361.989	6.9	3.65244	1.64
362.352	6.82667	3.66698	1.726
362.715	5.99	3.68266	1.688
363.077	6.96	3.70173	1.568
363.44	6.74	3.72478	1.648
363.803	7.05333	3.78009	1.742
364.166	5.64333	3.80914	1.856
364.529	5.13333	3.83653	2.09
364.892	3.45333	3.8617	2.208
365.254	3.47667	3.88438	2.352
365.617	2.99667	3.90438	2.516
365.98	3.95333	3.92153	2.538
366.342	3.72667	3.93533	2.196
366.705	3.88667	3.94451	1.964
367.067	3.78	3.94843	1.414
367.43	5.62667	3.94706	0.916
367.792	6.69333	3.9406	0.022
368.155	5.65333	3.92981	-0.372
368.517	5.43	3.91549	-0.986
368.88	4.91667	3.89774	-1.128
369.242	4.98333	3.87691	-1.322
369.604	4.75333	3.85476	-1.066
369.967	4.73	3.83329	-1.226
370.329	4.26	3.81611	-0.836
370.691	4.97333	3.80783	-0.798
371.053	4.37333	3.81208	-0.602
371.416	5.65333	3.8299	-0.534
371.778	5.85	3.86118	-0.256
372.14	5.57	3.90288	-0.312
372.502	6.49667	3.94991	0.016
372.864	6.59667	4.04239	0.126
373.226	7.24333	4.08297	0.28
373.588	7.51333	4.11996	0.386
373.95	6.84333	4.15685	0.734
374.312	6.28	4.19767	0.746
374.674	6.68	4.2461	0.734
375.035	6.91667	4.30485	0.582
375.397	7.94	4.3748	0.502
375.759	8.00333	4.45491	0.09
376.121	8.28333	4.5433	0.068
376.482	7.72333	4.63712	0.032
376.844	8.88	4.73416	0.166
377.206	9.10667	4.83273	0.596
377.567	9.24	4.93072	1.286
377.929	8.91333	5.02554	1.636
378.29	8.70333	5.11557	2.316
378.652	9.38667	5.19859	2.714
379.013	9.48667	5.27213	2.774
379.375	9.53333	5.33602	2.712
379.736	8.81333	5.39182	2.588
380.098	8.66667	5.44122	2.254
380.459	8.61	5.48643	2.14
380.82	8.82333	5.53049	1.92
381.182	8.70333	5.5744	1.922
381.543	9.21667	5.61712	2.066
381.904	9.69	5.69065	2.11
382.265	9.82333	5.71502	2.036
382.626	9.95	5.72688	2.07
382.987	10.1933	5.72479	1.928
383.348	10.8667	5.70849	1.806
383.709	10.9333	5.67909	1.642
384.07	11.25	5.6403	1.588
384.431	10.7067	5.59666	1.702
384.792	11.2033	5.55363	1.828
385.153	11.3333	5.51765	1.92
385.514	11.38	5.49502	2.21
385.875	10.8967	5.49083	2.466
386.236	13.3333	5.50955	2.528
386.597	12.9733	5.55399	2.708
386.957	13.1333	5.62446	2.78
387.318	12.71	5.71965	2.738
387.679	13.22	5.83658	2.732
388.039	13.43	5.97058	2.718
388.4	13.4967	6.11612	2.658
388.761	11.2033	6.26753	2.718
389.121	11.8367	6.4186	2.638
389.482	12.26	6.56341	2.534
389.842	12.91	6.69654	2.58
390.202	12.5867	6.81295	2.51
390.563	12.6733	6.90863	2.342
390.923	13.18	7.03117	2.206
391.284	13.5767	7.05818	2.07
391.644	12.4933	7.06446	1.98
392.004	11.94	7.05184	2.098
392.364	11.9233	7.02063	2.242
392.725	11.6467	6.96941	2.538
393.085	11.4933	6.89723	2.742
393.445	11.4567	6.80332	2.89
393.805	11.6667	6.68935	2.912
394.165	11.8067	6.56155	2.892
394.525	11.8133	6.43185	2.728
394.885	11.2133	6.31473	2.684
395.245	11.69	6.22646	2.558
395.605	11.8733	6.18152	2.538
395.965	11.6467	6.18886	2.62
396.325	11.63	6.24875	2.734
396.684	11.5133	6.3577	2.788
397.044	12.0433	6.50913	2.944
397.404	12.2133	6.69664	3.012
397.764	11.88	6.91846	2.978
398.123	12.1	7.1809	3.068
398.483	12.3367	7.48273	3.206
398.843	12.53	7.81561	3.396
399.202	13.0667	8.16267	3.514
399.562	12.6	8.4956	3.694
399.921	12.7233	8.97115	3.772
400.281	13.02	9.0812	3.934
400.64	13.1633	9.11015	3.99
401	13.2133	9.08057	4.092
401.359	13.4633	9.02979	4.114
401.718	13.3233	8.98054	4.178
402.078	13.58	8.94247	4.114
402.437	13.4367	8.91316	4.076
402.796	13.6633	8.88008	3.936
403.156	13.58	8.82437	3.768
403.515	13.6233	8.73664	3.49
403.874	13.3267	8.61807	3.288
404.233	13.2567	8.4817	3.158
404.592	13.6067	8.3503	3.074
404.951	13.79	8.25046	3.022
405.31	13.7267	8.20513	3.166
405.669	13.8633	8.229	3.356
406.028	14.2267	8.32345	3.512
406.387	14.1833	8.47693	3.684
406.746	14.1833	8.67085	3.85
407.105	14	8.88632	4.016
407.463	13.8967	9.10999	4.182
407.822	14.2133	9.34057	4.212
408.181	14.2333	9.58955	4.262
408.54	14.14	9.87647	4.346
408.898	13.98	10.6403	4.31
409.257	13.79	11.135	4.23
409.616	13.8867	11.694	4.18
409.974	14.1233	12.2936	4.048
410.333	13.8067	12.9035	3.988
410.691	13.8267	13.493	3.968
411.05	13.82	14.0381	3.914
411.408	14.1	14.5237	3.89
411.766	14.7233	14.9467	3.908
412.125	14.5533	15.3111	3.814
412.483	14.6533	15.6244	3.734
412.841	14.5267	15.8939	3.628
413.2	14.6033	16.1249	3.468
413.558	15.04	16.3166	3.372
413.916	15.2867	16.4679	3.392
414.274	15.18	16.5785	3.406
414.632	15.5033	16.6505	3.486
414.99	15.4967	16.6895	3.676
415.348	15.8333	16.7069	3.88
415.706	15.9233	16.7154	4.068
416.064	15.5967	16.7266	4.28
416.422	15.28	16.7513	4.446
416.78	14.92	16.7974	4.614
417.138	14.6433	16.8701	4.75
417.496	14.6733	16.9719	4.792
417.854	14.7733	17.2689	4.716
418.212	14.79	17.4631	4.674
418.569	15.1433	17.6816	4.6
418.927	15.33	17.9176	4.478
419.285	15.7267	18.1612	4.338
419.642	16.03	18.4014	4.28
420	15.8767	18.6295	4.198
420.357	15.91	18.8428	4.188
420.715	15.93	19.043	4.188
421.072	15.83	19.2371	4.196
421.43	15.9067	19.4351	4.254
421.787	15.84	19.6465	4.326
422.145	15.59	19.875	4.296
422.502	15.8733	20.1182	4.29
422.859	16.01	20.3686	4.3
423.217	16.3133	20.6153	4.268
423.574	16.49	20.8468	4.256
423.931	16.7467	21.0561	4.24
424.288	17.0167	21.2425	4.252
424.645	17.48	21.4095	4.306
425.003	17.6	21.5635	4.422
425.36	17.52	21.7122	4.516
425.717	17.5267	21.8617	4.606
426.074	17.2833	22.0142	4.6
426.431	17.3233	22.1687	4.566
426.788	17.3933	22.4706	4.45
427.145	17.4733	22.6098	4.338
427.501	17.4333	22.7367	4.228
427.858	17.7367	22.8505	4.11
428.215	17.8233	22.9525	3.986
428.572	18.1933	23.0439	3.906
428.928	18.3833	23.1288	3.84
429.285	18.6533	23.2127	3.788
429.642	18.7	23.3012	3.818
429.998	18.75	23.4013	3.866
430.355	18.8167	23.5196	3.99
430.712	18.9533	23.6591	4.204
431.068	18.9433	23.8189	4.392
431.425	18.9967	23.9927	4.548
431.781	19.0233	24.1694	4.692
432.137	19.14	24.3366	4.73
432.494	19.5367	24.4844	4.624
432.85	19.6033	24.6072	4.508
433.206	19.89	24.7063	4.286
433.563	20.2467	24.7882	4.086
433.919	20.2833	24.8605	3.978
434.275	20.48	24.928	3.96
434.631	20.68	24.9904	3.978
434.987	20.9233	25.0403	4.112
435.344	21.2633	25.0671	4.264
435.7	21.3167	25.0132	4.402
436.056	21.2733	24.9265	4.514
436.412	21.41	24.8061	4.63
436.768	21.5233	24.6594	4.802
437.123	21.8933	24.4922	4.988
437.479	21.9833	24.3053	5.158
437.835	22.4233	24.0936	5.288
438.191	22.6233	23.8511	5.434
438.547	23.2033	23.5761	5.556
438.902	23.63	23.2754	5.614
439.258	23.88	22.9688	5.56
439.614	24.04	22.689	5.462
439.969	24.47	22.4754	5.36
440.325	24.48	22.3686	5.232
440.681	24.8367	22.4018	5.148
441.036	24.95	22.5909	5.134
441.392	25.3267	22.9311	5.168
441.747	25.7833	23.3958	5.206
442.102	26.0867	23.9403	5.296
442.458	26.4233	24.5098	5.392
442.813	26.5733	25.0539	5.518
443.169	26.59	25.5343	5.642
443.524	26.8133	25.9322	5.724
443.879	27.19	26.2517	5.802
444.234	27.26	26.5143	5.826
444.589	27.71	26.9653	5.76
444.945	27.95	27.1855	5.708
445.3	28.7467	27.3978	5.662
445.655	29.43	27.5811	5.59
446.01	29.3733	27.714	5.596
446.365	29.78	27.7804	5.62
446.72	30.36	27.7768	5.668
447.075	30.69	27.7199	5.764
447.429	30.9367	27.6434	5.808
447.784	30.9967	27.5868	5.788
448.139	31.3133	27.5883	5.746
448.494	32.0467	27.6787	5.69
448.849	32.0867	27.8725	5.644
449.203	32.26	28.1657	5.616
449.558	32.61	28.5414	5.632
449.913	32.8467	28.9762	5.712
450.267	33.2	29.4416	5.818
450.622	33.32	29.9111	5.936
450.976	33.8467	30.3626	5.998
451.331	34.2067	30.7779	5.968
451.685	34.5067	31.1408	5.966
452.04	34.5733	31.4393	5.914
452.394	34.7967	31.6655	5.768
452.748	34.8933	31.8186	5.712
453.103	35.1133	31.9058	5.698
453.457	35.02	31.9464	5.684
453.811	35.2633	31.9405	5.704
454.165	35.45	31.942	5.764
454.52	35.6367	31.9622	5.782
454.874	36.0533	32.007	5.828
455.228	36.3367	32.0793	5.832
455.582	36.5233	32.1824	5.834
455.936	36.64	32.3201	5.824
456.29	36.7667	32.4961	5.838
456.644	36.94	32.7133	5.852
456.998	36.9933	32.9695	5.918
457.352	37.06	33.2512	6.006
457.705	37.0033	33.5411	6.074
458.059	37.11	33.822	6.132
458.413	37.3033	34.079	6.2
458.767	37.4733	34.3019	6.27
459.12	37.6933	34.4907	6.282
459.474	38.0833	34.6474	6.344
459.828	38.44	34.7682	6.382
460.181	38.7433	34.8444	6.396
460.535	39.15	34.8643	6.354
460.888	39.2	34.8165	6.33
461.242	39.2733	34.6955	6.26
461.595	39.33	34.5131	6.22
461.949	39.4033	34.2948	6.128
462.302	39.2267	33.8876	6.076
462.655	39.3633	33.7634	5.99
463.009	39.4667	33.7158	5.912
463.362	39.7267	33.7428	5.844
463.715	40.0533	33.8313	5.816
464.068	40.18	33.9605	5.766
464.422	40.43	34.1053	5.754
464.775	40.6833	34.2454	5.714
465.128	40.91	34.3648	5.724
465.481	41.04	34.4504	5.726
465.834	41.1633	34.4946	5.69
466.187	41.0567	34.4927	5.634
466.54	41.22	34.4415	5.662
466.893	41.1133	34.3427	5.632
467.245	41.0733	34.2039	5.642
467.598	40.9667	34.0361	5.648
467.951	40.7467	33.859	5.688
468.304	40.56	33.6977	5.704
468.656	40.6267	33.5757	5.738
469.009	40.5633	33.5133	5.668
469.362	40.82	33.5248	5.654
469.714	41.03	33.6087	5.632
470.067	41.1333	33.7488	5.624
470.42	41.4367	33.9206	5.566
470.772	41.6867	34.0922	5.598
471.124	41.84	34.315	5.604
471.477	42.03	34.3339	5.654
471.829	41.84	34.2895	5.66
472.182	41.79	34.1951	5.708
472.534	42.0133	34.0717	5.748
472.886	41.96	33.9412	5.858
473.238	42.1	33.8236	5.906
473.591	42.1767	33.7324	5.936
473.943	42.1933	33.6719	5.962
474.295	42.4333	33.6391	5.964
474.647	42.71	33.6254	5.922
474.999	42.42	33.6208	5.872
475.351	42.5333	33.6186	5.822
475.703	42.76	33.6208	5.786
476.055	42.6933	33.6348	5.776
476.407	42.69	33.6706	5.754
476.759	42.5833	33.736	5.82
477.111	42.58	33.8344	5.912
477.462	42.7567	33.9617	6.004
477.814	42.81	34.1103	6.09
478.166	42.5267	34.2735	6.134
478.518	42.75	34.4499	6.174
478.869	42.9967	34.6394	6.18
479.221	43.1667	34.8423	6.108
479.572	43.2233	35.0562	6.036
479.924	43.3367	35.4831	6
480.275	43.3733	35.6747	5.936
480.627	43.5267	35.8456	5.946
480.978	43.32	36.0003	5.968
481.33	43.2167	36.1501	6.02
481.681	43.2333	36.3087	6.088
482.032	43.2733	36.4843	6.116
482.384	43.4567	36.6788	6.106
482.735	43.5633	36.8865	6.138
483.086	43.7667	37.0977	6.128
483.437	44.08	37.3028	6.104
483.788	44.2133	37.4985	6.078
484.139	44.2933	37.6846	6.05
484.491	44.0967	37.8665	6.012
484.842	43.9233	38.0498	5.99
485.193	43.8567	38.2387	5.94
485.543	43.7467	38.4329	5.916
485.894	43.65	38.6318	5.922
486.245	43.6933	38.8317	5.928
486.596	43.8967	39.032	5.974
486.947	43.8867	39.2345	6.038
487.298	44.04	39.4434	6.084
487.648	44.1167	39.6598	6.11
487.999	44.2867	39.8847	6.122
488.35	44.3833	40.1134	6.092
488.7	44.3567	40.5414	6.064
489.051	44.3933	40.7194	6.012
489.401	44.5267	40.8618	5.966
489.752	44.6033	40.9621	5.938
490.102	44.7733	41.016	5.952
490.453	44.6633	41.0192	5.99
490.803	44.7867	40.9642	6.06
491.154	44.9	40.8435	6.13
491.504	44.6933	40.6526	6.22
491.854	44.8433	40.3921	6.312
492.204	44.7267	40.0707	6.41
492.555	44.6267	39.7077	6.524
492.905	44.7667	39.3315	6.61
493.255	44.8	38.976	6.668
493.605	44.77	38.6773	6.714
493.955	44.9967	38.4677	6.72
494.305	45.0933	38.3707	6.694
494.655	45.3167	38.3992	6.698
495.005	45.4633	38.5527	6.676
495.355	45.4967	38.817	6.646
495.705	45.4833	39.1686	6.634
496.054	45.6633	39.5788	6.628
496.404	45.6633	40.0151	6.602
496.754	45.6967	40.4466	6.606
497.104	45.8233	40.8487	6.546
497.453	45.8867	41.4981	6.5
497.803	45.92	41.7305	6.486
498.153	46.15	41.9071	6.492
498.502	46.11	42.0401	6.47
498.852	46.0767	42.1468	6.518
499.201	46.1133	42.2485	6.542
499.551	45.9667	42.3643	6.584
499.9	45.7	42.5061	6.62
500.249	45.6267	42.6791	6.644
500.599	45.3867	42.8805	6.634
500.948	45.47	43.0999	6.648
501.297	45.5867	43.3236	6.62
501.646	45.52	43.5414	6.592
501.996	45.5667	43.7463	6.588
502.345	45.87	43.9356	6.63
502.694	45.9633	44.1105	6.702
503.043	46.0333	44.2738	6.782
503.392	45.94	44.4244	6.908
503.741	45.8	44.5584	7.07
504.09	45.8167	44.6707	7.216
504.439	45.97	44.7576	7.338
504.788	46.0167	44.817	7.418
505.137	45.91	44.8526	7.444
505.485	46.11	44.8722	7.468
505.834	46.1867	44.883	7.514
506.183	46.2867	44.8864	7.54
506.532	46.22	44.873	7.578
506.88	46.07	44.8414	7.622
507.229	45.8833	44.7899	7.652
507.577	45.98	44.7256	7.656
507.926	45.6933	44.6641	7.664
508.274	45.5233	44.6264	7.632
508.623	45.51	44.6342	7.602
508.971	45.7433	44.7039	7.612
509.32	45.8533	44.8435	7.638
509.668	46.0267	45.0514	7.68
510.016	46.1567	45.319	7.808
510.365	46.5533	45.6339	7.966
510.713	46.7633	45.9833	8.098
511.061	46.86	46.3545	8.224
511.409	46.9233	46.7361	8.354
511.757	46.9667	47.1182	8.45
512.105	46.8867	47.491	8.538
512.453	47.0833	47.8461	8.636
512.801	46.9133	48.1784	8.718
513.149	47	48.4861	8.808
513.497	47.1433	48.7713	8.934
513.845	47.0933	49.0405	9.06
514.193	47.18	49.3033	9.164
514.541	47.2867	49.5708	9.302
514.889	47.03	50.1635	9.384
515.236	46.89	50.5057	9.506
515.584	46.8067	50.8827	9.576
515.932	46.6467	51.2926	9.644
516.279	46.49	51.7295	9.696
516.627	46.17	52.1832	9.804
516.974	46.08	52.642	9.836
517.322	46.01	53.0943	9.926
517.669	45.93	53.5281	9.984
518.017	45.92	53.9334	10.062
518.364	46.04	54.304	10.134
518.712	46.0133	54.6383	10.24
519.059	46.3267	54.9405	10.338
519.406	46.3933	55.2211	10.494
519.753	46.39	55.4947	10.63
520.101	46.55	55.7751	10.762
520.448	46.3933	56.0719	10.944
520.795	46.1733	56.3852	11.1
521.142	46.0933	56.7042	11.226
521.489	45.9533	57.0087	11.382
521.836	45.7367	57.2769	11.52
522.183	45.7867	57.4917	11.584
522.53	45.5567	57.6494	11.684
522.877	45.6633	57.7646	11.74
523.224	45.65	57.8732	11.79
523.57	45.7167	58.27	11.858
523.917	45.5667	58.6633	11.91
524.264	45.79	59.2402	11.954
524.611	45.79	60.0141	12.102
524.957	45.93	60.9771	12.202
525.304	45.7367	62.1002	12.296
525.651	45.85	63.3388	12.424
525.997	45.8267	64.64	12.514
526.344	45.9033	65.9533	12.552
526.69	45.8167	67.2338	12.632
527.036	45.6767	68.4487	12.702
527.383	45.57	69.5787	12.774
527.729	45.5667	70.6195	12.884
528.075	45.16	71.5775	12.982
528.422	45.0933	72.4695	13.09
528.768	45.04	73.3157	13.218
529.114	44.8267	74.1356	13.32
529.46	44.8333	74.9408	13.386
529.806	44.8333	75.732	13.456
530.152	44.6867	76.4959	13.482
530.499	44.9367	77.2072	13.502
530.845	44.9433	77.8344	13.49
531.19	44.8333	78.3495	13.51
531.536	44.8367	78.7363	13.53
531.882	44.81	78.9994	13.574
532.228	44.6867	79.2998	13.606
532.574	44.67	79.4564	13.702
532.92	44.52	79.7051	13.798
533.265	44.4967	80.0974	13.92
533.611	44.33	80.6565	13.99
533.957	44.3267	81.3742	14.056
534.302	44.21	82.215	14.052
534.648	44.1767	83.126	14.058
534.993	44.2633	84.0494	14.04
535.339	44.2667	84.9326	14.026
535.684	44.04	85.7342	14.044
536.03	44.1133	86.4248	14.136
536.375	43.7667	86.9833	14.196
536.721	43.6933	87.3964	14.294
537.066	43.5767	87.6599	14.404
537.411	43.4067	87.781	14.468
537.756	43.32	87.7804	14.494
538.101	43.3933	87.6955	14.506
538.447	43.47	87.5734	14.464
538.792	43.5233	87.4632	14.448
539.137	43.45	87.407	14.452
539.482	43.5267	87.4322	14.46
539.827	43.48	87.5448	14.49
540.172	43.46	87.7313	14.554
540.517	43.3167	87.9649	14.6
540.861	43.1967	88.4403	14.652
541.206	43.2833	88.6266	14.706
541.551	43.3367	88.7608	14.74
541.896	43.18	88.8467	14.766
542.241	43.0667	88.8909	14.816
542.585	42.9533	88.8993	14.848
542.93	42.96	88.8741	14.836
543.274	42.8333	88.805	14.822
543.619	42.6767	88.6685	14.76
543.963	42.7133	88.4477	14.708
544.308	42.9367	88.1356	14.646
544.652	43.1033	87.7374	14.588
544.997	43.12	87.2767	14.53
545.341	43.16	86.7985	14.556
545.685	43.25	86.3479	14.55
546.03	43.2533	85.9633	14.582
546.374	43.1933	85.6736	14.632
546.718	43.1	85.4929	14.702
547.062	42.95	85.4157	14.736
547.406	43.02	85.4249	14.76
547.75	43.07	85.498	14.746
548.094	43.14	85.61	14.748
548.438	43.1667	85.7352	14.734
548.782	43.13	85.8527	14.692
549.126	43.1533	85.947	14.654
549.47	43.3233	86.0318	14.652
549.814	43.13	86.0169	14.662
550.158	42.98	85.9668	14.674
550.502	42.9667	85.8882	14.714
550.845	43.0767	85.7859	14.776
551.189	42.9367	85.6654	14.818
551.533	42.94	85.5324	14.822
551.876	42.94	85.3909	14.818
552.22	43.1633	85.2435	14.818
552.563	43.2867	85.095	14.806
552.907	43.2733	84.9504	14.786
553.25	43.1267	84.8133	14.792
553.594	43.3633	84.6892	14.804
553.937	43.21	84.582	14.816
554.28	43.1633	84.4929	14.844
554.624	43.0533	84.4218	14.858
554.967	43.0633	84.3676	14.88
555.31	43.0167	84.3272	14.904
555.653	43.3433	84.2984	14.89
555.996	43.3333	84.2799	14.882
556.339	43.5	84.2694	14.862
556.682	43.4367	84.2636	14.778
557.025	43.4667	84.2574	14.706
557.368	43.4267	84.244	14.654
557.711	43.47	84.215	14.55
558.054	43.42	84.0876	14.474
558.397	43.6	83.9854	14.426
558.74	43.4567	83.8582	14.396
559.083	43.6033	83.7076	14.372
559.425	43.73	83.5309	14.36
559.768	43.83	83.3205	14.322
560.111	43.9067	83.0666	14.332
560.453	44.1333	82.7583	14.3
560.796	43.9167	82.3881	14.246
561.138	44.06	81.9571	14.186
561.481	44.08	81.4755	14.154
561.823	43.8867	80.9589	14.064
562.166	43.9733	80.4276	14.008
562.508	43.9767	79.9005	13.932
562.85	43.6033	79.3905	13.888
563.193	43.8067	78.9062	13.808
563.535	43.7867	78.4546	13.748
563.877	43.8533	78.0391	13.644
564.219	43.9867	77.6654	13.588
564.561	44.0267	77.3397	13.492
564.903	43.9533	77.0636	13.438
565.245	43.9767	76.8325	13.362
565.587	43.7233	76.6367	13.314
565.929	43.7867	76.4578	13.242
566.271	43.6867	76.2741	13.168
566.613	43.8233	75.8202	13.072
566.955	43.8333	75.5254	12.992
567.297	43.93	75.1818	12.876
567.639	43.9533	74.7936	12.764
567.98	44.0867	74.3675	12.688
568.322	44.14	73.9127	12.606
568.664	44.1367	73.4377	12.572
569.005	43.9433	72.9483	12.594
569.347	43.6567	72.4482	12.598
569.688	43.6433	71.9403	12.608
570.03	43.73	71.4254	12.64
570.371	43.7967	70.9045	12.608
570.713	43.63	70.3796	12.582
571.054	43.6633	69.853	12.558
571.395	43.8833	69.3258	12.496
571.737	44.0833	68.7974	12.442
572.078	43.9833	68.264	12.378
572.419	43.8933	67.7202	12.258
572.76	43.84	67.1605	12.17
573.101	44.0533	66.5804	12.054
573.442	43.98	65.9795	11.92
573.783	43.9867	65.3639	11.822
574.124	44.09	64.7423	11.73
574.465	44.16	64.1265	11.644
574.806	44.1867	63.5319	11.622
575.147	44.1	62.4563	11.624
575.488	43.98	61.9926	11.654
575.829	44.0533	61.5824	11.694
576.169	43.92	61.2193	11.728
576.51	43.92	60.8919	11.744
576.851	43.81	60.5841	11.726
577.191	43.9167	60.2752	11.67
577.532	44.1133	59.9455	11.604
577.872	44.19	59.5807	11.514
578.213	44.17	59.1723	11.45
578.553	44.3233	58.7206	11.382
578.894	44.29	58.2347	11.342
579.234	44.67	57.729	11.366
579.575	44.8467	57.2187	11.418
579.915	44.8733	56.7172	11.43
580.255	45.0733	56.2341	11.484
580.595	45.3933	55.7726	11.488
580.936	45.2933	55.3321	11.464
581.276	45.3367	54.91	11.426
581.616	45.13	54.5037	11.374
581.956	45.1033	54.112	11.32
582.296	45.1	53.737	11.298
582.636	45.19	53.3819	11.268
582.976	45.3267	53.0517	11.266
583.316	45.5933	52.7511	11.248
583.655	45.7367	52.2451	11.228
583.995	45.97	52.0348	11.214
584.335	46.2033	51.8446	11.156
584.675	46.5367	51.6646	11.09
585.014	46.6967	51.4856	11.034
585.354	46.83	51.3006	10.932
585.694	46.9433	51.1046	10.87
586.033	47.2533	50.895	10.826
586.373	47.4533	50.6732	10.772
586.712	47.59	50.4395	10.758
587.052	47.6633	50.1939	10.75
587.391	47.7867	49.935	10.714
587.73	47.8833	49.6601	10.688
588.07	48.21	49.3639	10.64
588.409	48.2633	49.043	10.578
588.748	48.4533	48.6952	10.512
589.087	48.8433	48.319	10.422
589.427	49.1867	47.914	10.364
589.766	49.5267	47.4811	10.298
590.105	49.56	47.0177	10.266
590.444	49.65	46.5203	10.266
590.783	49.9367	45.9858	10.318
591.122	50.2	45.4134	10.362
591.461	50.0467	44.8068	10.432
591.799	49.9333	44.179	10.486
592.138	50.0433	42.9455	10.57
592.477	50.24	42.3924	10.612
592.816	50.4867	41.9151	10.678
593.154	50.72	41.5294	10.722
593.493	50.8567	41.2416	10.752
593.832	51.1333	41.048	10.768
594.17	51.36	40.9372	10.78
594.509	51.39	40.8914	10.708
594.847	51.64	40.8907	10.664
595.186	51.8267	40.9145	10.582
595.524	51.8767	40.9429	10.466
595.863	51.99	40.9573	10.36
596.201	51.9967	40.9424	10.306
596.539	52.2133	40.8875	10.21
596.877	52.4567	40.7896	10.194
597.216	52.7233	40.6523	10.176
597.554	52.6133	40.4873	10.184
597.892	52.8	40.3116	10.22
598.23	52.8733	40.1418	10.276
598.568	53.02	39.9892	10.268
598.906	53.1833	39.8593	10.298
599.244	53.1467	39.7496	10.286
599.582	53.03	39.6506	10.248
599.92	53.3633	39.5528	10.196
600.257	53.1867	39.4497	10.142
600.595	53.2967	39.2189	10.088
600.933	53.47	39.0965	10.06
601.271	53.4533	38.974	10.02
601.608	53.5167	38.8515	10.014
601.946	53.6333	38.7278	10.042
602.284	53.6367	38.6009	10.032
602.621	53.82	38.4685	10.022
602.959	53.75	38.3301	10.004
603.296	53.8333	38.1882	10.006
603.633	53.9133	38.0451	10.016
603.971	53.9733	37.9037	10.06
604.308	53.9233	37.7678	10.086
604.645	53.9733	37.6405	10.15
604.983	54.0467	37.524	10.154
605.32	54.2633	37.4207	10.162
605.657	54.3133	37.3317	10.112
605.994	54.61	37.2544	10.048
606.331	54.8067	37.1853	9.95
606.668	54.86	37.1189	9.904
607.005	54.8367	37.0488	9.834
607.342	55.1167	36.9688	9.814
607.679	55.1433	36.8758	9.798
608.016	55.1367	36.7666	9.806
608.353	55	36.6398	9.804
608.69	55.0267	36.4946	9.81
609.026	55.2567	36.1474	9.798
609.363	55.3567	35.9453	9.774
609.7	55.1	35.7255	9.752
610.036	55.13	35.4903	9.738
610.373	55.1867	35.2429	9.722
610.709	55.1367	34.9884	9.714
611.046	55.1	34.7315	9.72
611.382	54.9833	34.4775	9.652
611.719	54.9467	34.2313	9.604
612.055	55.0633	33.9959	9.518
612.391	55.0533	33.7723	9.426
612.728	55.23	33.5599	9.324
613.064	55.33	33.3561	9.288
613.4	55.4	33.1577	9.192
613.736	55.6667	32.9629	9.194
614.072	55.95	32.7708	9.154
614.408	56.1	32.5812	9.164
614.744	56.15	32.3958	9.16
615.08	56.0667	32.2159	9.144
615.416	56.0733	32.0412	9.062
615.752	56.0967	31.8712	9.042
616.088	56.0133	31.7051	8.962
616.424	55.9567	31.541	8.918
616.76	55.8	31.3783	8.906
617.095	55.94	31.2175	8.92
617.431	55.93	30.9068	8.97
617.767	55.9867	30.7627	9.044
618.102	55.8667	30.6315	9.09
618.438	55.7467	30.5175	9.164
618.773	55.81	30.4249	9.234
619.109	56.03	30.3565	9.266
619.444	56	30.3117	9.246
619.78	56.0633	30.2882	9.236
620.115	56.11	30.2809	9.228
620.45	56.2133	30.2832	9.206
620.786	56.3267	30.2885	9.16
621.121	56.0767	30.2912	9.16
621.456	55.9433	30.2866	9.114
621.791	55.91	30.2715	9.054
622.126	55.5733	30.2443	8.972
622.461	55.4833	30.2037	8.86
622.796	55.5033	30.1493	8.78
623.131	55.5933	30.0802	8.728
623.466	55.6633	29.9943	8.636
623.801	55.6533	29.8896	8.582
624.136	55.52	29.7637	8.586
624.471	55.85	29.6149	8.596
624.805	55.8767	29.4442	8.666
625.14	55.7733	29.257	8.732
625.475	55.5933	29.0608	8.782
625.809	55.8233	28.6782	8.82
626.144	55.72	28.5096	8.854
626.478	55.8433	28.3622	8.854
626.813	55.96	28.2365	8.894
627.147	55.95	28.1305	8.916
627.482	56.0167	28.0398	8.942
627.816	56.06	27.9595	8.996
628.151	55.8067	27.8846	9.052
628.485	55.9433	27.8108	9.1
628.819	56.02	27.7337	9.126
629.153	55.88	27.6493	9.108
629.487	55.97	27.5541	9.034
629.822	55.7167	27.4463	8.948
630.156	55.8533	27.3259	8.85
630.49	55.9633	27.1952	8.786
630.824	55.9333	27.0591	8.736
631.158	55.96	26.9245	8.722
631.491	55.8867	26.7981	8.722
631.825	55.7333	26.6857	8.74
632.159	56.06	26.5914	8.774
632.493	55.7267	26.5163	8.802
632.827	55.31	26.4584	8.804
633.16	55.38	26.4138	8.782
633.494	55.07	26.376	8.728
633.828	55.2233	26.3379	8.64
634.161	55.3833	26.2343	8.55
634.495	55.2567	26.1601	8.476
634.828	55.66	26.0707	8.372
635.161	55.9533	25.9692	8.312
635.495	55.8533	25.8602	8.29
635.828	56.0067	25.7484	8.318
636.162	56.16	25.6373	8.356
636.495	55.68	25.5274	8.428
636.828	55.6367	25.418	8.458
637.161	55.54	25.3065	8.506
637.494	55.74	25.1907	8.504
637.827	55.8633	25.0694	8.484
638.16	55.8067	24.942	8.472
638.493	55.2	24.808	8.466
638.826	55.72	24.6678	8.444
639.159	55.77	24.5208	8.452
639.492	55.62	24.3655	8.452
639.825	55.6367	24.201	8.446
640.158	55.4933	24.0271	8.442
640.49	55.5433	23.8435	8.386
640.823	55.94	23.6514	8.322
641.156	55.8	23.4533	8.2
641.488	55.8467	23.2519	8.034
641.821	55.8367	23.0497	7.884
642.153	55.5867	22.8505	7.776
642.486	55.74	22.4685	7.67
642.818	55.5833	22.2876	7.61
643.151	55.5367	22.1131	7.57
643.483	55.7033	21.9428	7.558
643.815	55.72	21.7746	7.572
644.148	55.54	21.6058	7.566
644.48	55.5933	21.4333	7.584
644.812	55.5633	21.2537	7.574
645.144	55.59	21.0647	7.576
645.476	55.7333	20.8636	7.53
645.808	55.5133	20.6502	7.526
646.14	55.3267	20.4261	7.522
646.472	55.3833	20.195	7.566
646.804	55.2733	19.9622	7.546
647.136	55.0733	19.734	7.592
647.468	55.0733	19.5144	7.55
647.8	54.8133	19.3058	7.512
648.131	54.72	19.108	7.454
648.463	54.7033	18.9192	7.392
648.795	54.4767	18.736	7.27
649.126	54.3867	18.5571	7.19
649.458	54.43	18.3834	7.098
649.789	54.35	18.2171	7.04
650.121	54.3433	18.0618	7.002
650.452	54.3567	17.9225	6.992
650.784	54.4033	17.6992	7.004
651.115	54.87	17.6128	7.012
651.446	55.0833	17.5386	7.054
651.778	55.0367	17.4704	7.08
652.109	55.43	17.4041	7.14
652.44	55.52	17.3371	7.268
652.771	55.4933	17.2677	7.362
653.102	55.41	17.1955	7.404
653.433	55.22	17.1205	7.456
653.764	55.05	17.04	7.442
654.095	54.9133	16.9496	7.362
654.426	54.52	16.844	7.286
654.757	54.4367	16.7163	7.166
655.088	54.5333	16.5621	7.11
655.419	54.3633	16.3802	7.05
655.749	54.2267	16.1734	7.028
656.08	54.3333	15.9497	7.018
656.411	54.4867	15.7218	7.09
656.741	54.4967	15.5034	7.14
657.072	54.32	15.3083	7.202
657.402	54.3233	15.1478	7.212
657.733	54.5367	15.0286	7.252
658.063	54.9767	14.9515	7.266
658.394	54.7933	14.9136	7.256
658.724	54.6067	14.9082	7.228
659.054	54.6933	14.9614	7.2
659.385	54.9133	15.0036	7.19
659.715	54.89	15.0466	7.146
660.045	54.7967	15.0848	7.124
660.375	54.4733	15.1137	7.106
660.705	54.5533	15.131	7.122
661.035	54.66	15.1348	7.108
661.365	54.5667	15.1251	7.112
661.695	54.48	15.1027	7.05
662.025	54.2367	15.0686	6.996
662.355	54.2567	15.0236	6.89
662.685	54.21	14.9693	6.77
663.014	53.8867	14.9069	6.628
663.344	53.8667	14.8376	6.516
663.674	53.8933	14.7629	6.408
664.003	53.9367	14.6844	6.324
664.333	54.1	14.6029	6.292
664.663	54	14.5188	6.294
664.992	54.0367	14.4321	6.302
665.322	54.2367	14.3429	6.318
665.651	54.14	14.2514	6.386
665.98	54.1567	14.1583	6.428
666.31	53.88	14.0655	6.514
666.639	53.7333	13.9747	6.598
666.968	53.9133	13.8877	6.676
667.297	53.7933	13.7313	6.708
667.627	53.8133	13.6634	6.752
667.956	53.86	13.6021	6.694
668.285	53.55	13.5461	6.59
668.614	53.71	13.4933	6.438
668.943	53.9133	13.4408	6.264
669.272	53.9033	13.3854	6.13
669.601	54.06	13.3251	6.062
669.929	54.0167	13.2585	6.036
670.258	54.0033	13.1858	6.102
670.587	54.2033	13.1089	6.266
670.916	54.03	13.0301	6.388
671.244	53.8867	12.9515	6.48
671.573	54.0333	12.8754	6.54
671.901	53.9533	12.8043	6.578
672.23	54.1333	12.7406	6.564
672.558	54.24	12.687	6.504
672.887	54.3133	12.6454	6.442
673.215	54.4067	12.6153	6.466
673.544	54.4733	12.5937	6.518
673.872	54.16	12.5751	6.57
674.2	54.0033	12.5515	6.636
674.528	53.88	12.5168	6.692
674.857	53.7267	12.4679	6.738
675.185	53.4833	12.4051	6.746
675.513	53.4767	12.2577	6.692
675.841	53.08	12.1873	6.656
676.169	53.16	12.126	6.682
676.497	53.0167	12.0769	6.678
676.825	52.9633	12.0402	6.698
677.153	52.99	12.0132	6.744
677.48	53.0233	11.993	6.772
677.808	53.1067	11.9767	6.758
678.136	53.5967	11.9606	6.74
678.464	53.4267	11.9426	6.654
678.791	53.6433	11.9227	6.574
679.119	53.6267	11.9014	6.48
679.446	53.48	11.88	6.388
679.774	53.4733	11.8615	6.348
680.101	53.4933	11.8475	6.366
680.429	53.4033	11.838	6.404
680.756	53.33	11.8318	6.47
681.083	53.2067	11.8273	6.574
681.411	53.1667	11.8219	6.658
681.738	53.4467	11.8138	6.718
682.065	53.29	11.8038	6.724
682.392	53.2	11.7936	6.792
682.719	52.89	11.7849	6.826
683.046	53.1867	11.7802	6.856
683.373	53.21	11.7804	6.916
683.7	53.2167	11.7885	7.02
684.027	53.31	11.7895	7.068
684.354	53.57	11.7822	7.11
684.681	53.65	11.7617	7.114
685.008	53.6967	11.7241	7.088
685.335	53.58	11.6671	7.056
685.661	53.4	11.5905	7.022
685.988	53.3833	11.4972	7.024
686.314	53.3067	11.3937	7.056
686.641	53.1567	11.2897	7.108
686.968	52.9433	11.1967	7.16
687.294	52.7867	11.1266	7.208
687.62	52.7133	11.0898	7.266
687.947	52.98	11.0931	7.308
688.273	53.05	11.1387	7.336
688.599	52.7633	11.2249	7.434
688.926	52.9667	11.3471	7.612
689.252	53.03	11.4984	7.758
689.578	52.92	11.6716	7.96
689.904	53.0867	11.8611	8.188
690.23	52.8667	12.0618	8.376
690.556	52.9833	12.2697	8.56
690.882	53.0167	12.4829	8.74
691.208	52.9867	12.7006	8.834
691.534	52.58	12.9223	8.99
691.86	52.8367	13.3801	9.176
692.186	52.7167	13.6171	9.266
692.511	52.78	13.858	9.424
692.837	52.48	14.1015	9.636
693.163	52.5067	14.3461	9.832
693.488	52.2333	14.5907	10.068
693.814	52.82	14.8378	10.344
694.139	52.8333	15.0927	10.542
694.465	52.8367	15.3619	10.818
694.79	52.8267	15.6516	11.046
695.116	52.7833	15.9659	11.196
695.441	52.6833	16.3031	11.376
695.766	52.9	16.6564	11.576
696.092	52.5867	17.0152	11.662
696.417	52.6767	17.3675	11.82
696.742	52.46	17.7018	11.984
697.067	52.5767	18.0107	12.18
697.392	52.6567	18.2919	12.436
697.717	52.65	18.5475	12.704
698.042	52.33	18.782	12.98
698.367	52.0767	19.0025	13.316
698.692	51.9267	19.2162	13.612
699.017	52.0933	19.4272	13.882
699.342	52.09	19.6379	14.13
699.666	52.0433	19.8501	14.29
699.991	52.0833	20.2831	14.504
700.316	52.1033	20.5102	14.736
700.64	52.51	20.7528	14.97
700.965	52.07	21.018	15.31
701.289	52.02	21.3119	15.712
701.614	51.72	21.6385	16.1
701.938	51.9	21.9956	16.532
702.263	51.58	22.3769	16.85
702.587	51.6433	22.7729	17.148
702.911	51.4433	23.1726	17.432
703.235	51.8867	23.565	17.622
703.56	51.76	23.9435	17.764
703.884	51.7333	24.3057	18.02
704.208	51.29	24.6532	18.196
704.532	51.4367	24.9908	18.39
704.856	51.5567	25.3248	18.592
705.18	51.56	25.6598	18.834
705.504	51.5433	25.9979	19.104
705.828	51.7133	26.3387	19.456
706.152	51.8633	26.6809	19.776
706.475	52.21	27.0223	20.094
706.799	52.3433	27.3613	20.408
707.123	52.2	27.6971	20.672
707.446	52.09	28.0294	20.872
707.77	52.0033	28.357	21.02
708.094	51.7767	28.9899	21.18
708.417	51.6667	29.2943	21.234
708.741	51.5133	29.592	21.376
709.064	51.2433	29.8865	21.534
709.387	51.13	30.1832	21.694
709.711	50.7733	30.485	21.892
710.034	50.7433	30.7927	22.182
710.357	50.8167	31.1051	22.35
710.68	50.7767	31.4188	22.58
711.004	50.2967	31.7289	22.788
711.327	50.4133	32.0314	23
711.65	50.39	32.3228	23.182
711.973	50.6933	32.6008	23.352
712.296	50.46	32.862	23.442
712.619	50.3433	33.1017	23.688
712.941	50.5033	33.3138	23.868
713.264	50.7933	33.4901	24.07
713.587	50.6767	33.62	24.32
713.91	50.53	33.6924	24.646
714.232	50.8533	33.6978	24.972
714.555	51.2267	33.6262	25.412
714.878	51.2233	33.4704	25.756
715.2	51.0467	33.2286	26.176
715.523	51.2467	32.9047	26.59
715.845	51.17	32.5091	26.916
716.168	51.17	31.5916	27.17
716.49	50.91	31.1316	27.392
716.812	50.5433	30.7188	27.524
717.134	50.5867	30.3907	27.606
717.457	50.69	30.1805	27.634
717.779	50.89	30.1154	27.634
718.101	50.82	30.2139	27.808
718.423	51.0633	30.4852	28
718.745	51.2233	30.9255	28.258
719.067	51.1667	31.5177	28.54
719.389	51.0533	32.2312	28.844
719.711	50.92	33.0231	29.104
720.033	50.7067	33.84	29.366
720.355	50.79	34.6258	29.47
720.676	50.9067	35.3287	29.63
720.998	51.0067	35.9077	29.742
721.32	51.2967	36.3385	29.87
721.641	51.3133	36.6185	29.99
721.963	50.97	36.7646	30.16
722.284	51.1467	36.8095	30.296
722.606	51.1433	36.7943	30.538
722.927	50.61	36.7627	30.63
723.249	49.9167	36.751	30.794
723.57	49.54	36.7844	30.96
723.891	49.5733	36.8743	31.156
724.213	49.9633	37.212	31.42
724.534	49.3567	37.4351	31.774
724.855	49.2	37.6755	31.96
725.176	49.6733	37.9232	32.228
725.497	49.9767	38.1731	32.48
725.818	49.72	38.4258	32.6
726.139	49.58	38.6843	32.682
726.46	49.4133	38.9527	32.762
726.781	49.6733	39.2342	32.84
727.102	49.67	39.5296	32.94
727.422	49.3433	39.838	33.008
727.743	49.16	40.1592	33.016
728.064	49.32	40.4951	33.08
728.385	49.23	40.8502	33.088
728.705	49.13	41.2327	32.978
729.026	48.7867	41.6543	32.84
729.346	48.7633	42.1266	32.734
729.667	48.47	42.6591	32.72
729.987	48.1433	43.2569	32.732
730.307	48.6133	43.9185	32.848
730.628	48.5633	44.6336	33.03
730.948	48.5767	45.3834	33.296
731.268	48.6033	46.1426	33.596
731.588	48.7067	46.8818	33.93
731.908	49.03	47.5721	34.178
732.228	49.45	48.7196	34.454
732.549	49.0633	49.1582	34.62
732.868	49.02	49.5125	34.718
733.188	48.7467	49.7979	34.804
733.508	48.77	50.0349	34.888
733.828	48.8533	50.2449	34.9
734.148	48.92	50.4453	34.932
734.468	48.95	50.6478	34.88
734.787	49.2733	50.8572	34.804
735.107	49.1933	51.0719	34.788
735.427	49.35	51.2856	34.732
735.746	49.2967	51.4924	34.668
736.066	49.13	51.6874	34.682
736.385	48.97	51.869	34.772
736.705	48.6833	52.0394	34.884
737.024	48.4067	52.2042	35.044
737.343	48.2633	52.3669	35.216
737.663	48.2867	52.5299	35.418
737.982	48.1067	52.6925	35.55
738.301	48.1233	52.8519	35.598
738.62	48.16	53.0042	35.696
738.939	48.2733	53.1484	35.868
739.258	48.2733	53.2872	35.958
739.577	48.3633	53.4266	35.99
739.896	48.47	53.5731	36.076
740.215	48.7267	53.906	36.1
740.534	48.55	54.0903	36.112
740.853	48.1167	54.2764	36.01
741.171	48.0867	54.4545	35.976
741.49	48.0167	54.6147	35.94
741.809	48.2433	54.7494	35.93
742.127	47.88	54.8544	35.902
742.446	47.8267	54.93	36.05
742.765	48.08	54.9783	36.192
743.083	48.17	55.003	36.374
743.401	48.0767	55.008	36.39
743.72	48.38	54.9972	36.406
744.038	47.8067	54.9728	36.474
744.356	47.6333	54.9353	36.556
744.675	47.7933	54.8843	36.45
744.993	47.5233	54.8175	36.456
745.311	47.68	54.7313	36.36
745.629	47.8167	54.6217	36.162
745.947	47.64	54.4859	35.936
746.265	47.8567	54.323	35.832
746.583	48.13	54.1357	35.652
746.901	47.66	53.9308	35.682
747.219	47.5367	53.7185	35.76
747.537	47.6867	53.5108	35.96
747.854	47.18	53.319	36.196
748.172	46.5167	53.0094	36.618
748.49	46.5333	52.8915	36.828
748.807	46.5567	52.7893	36.97
749.125	46.5667	52.693	36.95
749.442	46.7	52.5935	36.7933
749.76	46.4833	52.4855	36.71
750.077	46.88	52.3655	36.63

## Sheet: Figure 1d
0.01	5219
0.02	740.5
0.04	415.4
0.06	403.6
0.08	402.7
0.1	397.5
0.15	402.4
0.2	400.9
0.25	399.9
0.3	401.2

## Sheet: Figure 1e
Black_white			Green_white			Red_white
x (m)	y (m)	z (m)	x (m)	y (m)	z (m)	x (m)	y (m)	z (m)
-0.318955	-0.164753	0.270461	-0.0190564	-0.123281	0.073291	0.234598	-0.0113905	-0.0149826
-0.321676	-0.161105	0.270598	-0.0190564	-0.123281	0.073291	0.234598	-0.0113905	-0.0149826
-0.319984	-0.159087	0.262779	-0.029955	-0.125146	0.073109	0.228573	0.00246256	-0.0156166
-0.320212	-0.155222	0.25114	-0.0320237	-0.126955	0.0793492	0.228572	0.00246385	-0.0156166
-0.321457	-0.150787	0.251319	-0.0349278	-0.128596	0.0845401	0.221402	0.000219	0.0596784
-0.322798	-0.147098	0.253386	-0.0392424	-0.130647	0.0878406	0.221543	-0.000102897	0.0597214
-0.323566	-0.144901	0.253619	-0.0449645	-0.133285	0.088957	0.219609	7.15494e-05	0.0629859
-0.325096	-0.138759	0.255481	-0.0539849	-0.136159	0.0755506	0.219785	-0.000784723	0.0640893
-0.322603	-0.131106	0.24713	-0.0609761	-0.138413	0.0743771	0.219588	-0.0012432	0.0641776
-0.321193	-0.125872	0.242676	-0.0669401	-0.140698	0.0746031	0.213663	0.000565035	0.0620304
-0.320977	-0.120823	0.241257	-0.0725913	-0.142483	0.0741161	0.211774	0.000808582	0.0619271
-0.319489	-0.116445	0.239319	-0.0771072	-0.143428	0.0764572	0.206888	0.00155942	0.0611358
-0.318481	-0.110284	0.236661	-0.081612	-0.143988	0.0781391	0.203902	0.00129914	0.0608935
-0.315412	-0.103218	0.229913	-0.0860244	-0.144097	0.0795764	0.201155	0.00150914	0.0606977
-0.312925	-0.0965525	0.225954	-0.0902309	-0.14382	0.0807159	0.198408	0.00171914	0.060502
-0.310313	-0.0905288	0.222814	-0.094174	-0.14315	0.082442	0.197618	0.000695535	0.0603889
-0.309145	-0.0860473	0.218122	-0.0980483	-0.141684	0.083964	0.198676	-0.00152952	0.0669121
-0.307406	-0.0804803	0.215337	-0.101757	-0.14	0.0834531	0.197332	-0.00214778	0.0673373
-0.304051	-0.0755878	0.210228	-0.105307	-0.137513	0.0830343	0.194676	-0.00160013	0.0683464
-0.30135	-0.0705788	0.206626	-0.108461	-0.134042	0.0827798	0.194828	-0.00249135	0.0692983
-0.29931	-0.0657027	0.203619	-0.110802	-0.128982	0.0901565	0.193664	-0.00295219	0.0698175
-0.297082	-0.0605012	0.200514	-0.113373	-0.124224	0.0922227	0.190165	-0.00183029	0.0706149
-0.294853	-0.0552998	0.197409	-0.115828	-0.119619	0.0921323	0.188306	-0.00182121	0.0711147
-0.295381	-0.0524913	0.190742	-0.118618	-0.114333	0.093606	0.187862	-0.00174457	0.07205
-0.294237	-0.0471562	0.188648	-0.121618	-0.108909	0.0933114	0.186697	-0.00145138	0.0727341
-0.293762	-0.0416424	0.185226	-0.124707	-0.103778	0.0930968	0.186706	-0.00195083	0.0728068
-0.292692	-0.0373238	0.183397	-0.128021	-0.0986374	0.0918539	0.18464	-0.00138505	0.0729058
-0.291607	-0.0326291	0.181539	-0.131634	-0.0937257	0.090204	0.183337	-0.00124753	0.0733752
-0.290192	-0.0278064	0.180205	-0.135584	-0.0892128	0.0877716	0.182033	-0.00111001	0.0738446
-0.28872	-0.0225076	0.178295	-0.139627	-0.0849644	0.0850953	0.179126	-0.0023386	0.0705368
-0.287882	-0.0164231	0.175112	-0.14383	-0.0809947	0.0818146	0.177172	-0.0030057	0.068237
-0.285665	-0.0110295	0.17585	-0.147903	-0.0770515	0.081192	0.175549	-0.0036778	0.066019
-0.283493	-0.0054736	0.176213	-0.152007	-0.0735604	0.0806585	0.174091	-0.00414157	0.064248
-0.281903	0.000318794	0.174631	-0.157863	-0.0704619	0.0718091	0.172422	-0.00450845	0.0637701
-0.279965	0.00555318	0.172592	-0.163208	-0.0669254	0.0654959	0.171833	-0.0039306	0.0602809
-0.277795	0.0101455	0.170514	-0.167974	-0.0633897	0.062774	0.170489	-0.00394332	0.0594694
-0.275479	0.014369	0.16853	-0.173609	-0.0602447	0.0563775	0.169145	-0.00395603	0.0586578
-0.271975	0.0168571	0.171582	-0.179119	-0.057335	0.0512859	0.170677	-0.00180682	0.0571435
-0.268917	0.0204806	0.168462	-0.184954	-0.054453	0.0469834	0.171343	-0.000793768	0.0575399
-0.266463	0.0243548	0.167589	-0.190449	-0.052201	0.0432959	0.170346	0.000700551	0.0576757
-0.263633	0.0282554	0.166075	-0.196599	-0.051444	0.0362967	0.172838	0.000256003	0.0561831
-0.260466	0.0318367	0.16391	-0.202619	-0.0516264	0.0345668	0.172188	0.00232734	0.0573345
-0.256667	0.0353837	0.161637	-0.208487	-0.0529602	0.0264171	0.171801	0.00418452	0.0575036
-0.252682	0.0386032	0.159522	-0.214396	-0.0540803	0.0230804	0.17427	0.00459272	0.0570633
-0.249289	0.0422197	0.157844	-0.219749	-0.0577053	0.0186774	0.175898	0.00602296	0.0573916
-0.243566	0.0442528	0.160341	-0.224806	-0.0637163	0.0184611	0.177141	0.00776836	0.0575034
-0.239432	0.0465451	0.158238	-0.229722	-0.0676827	0.0141317	0.176942	0.0103513	0.0582087
-0.234712	0.0476517	0.159909	-0.233875	-0.0727759	0.0112549	0.179874	0.0111756	0.0571462
-0.230354	0.04866	0.157725	-0.236674	-0.0780776	0.00954878	0.180462	0.0140518	0.0592119
-0.226227	0.0487572	0.155808	-0.239972	-0.0835768	0.00689365	0.180003	0.017269	0.0600554
-0.222359	0.0481335	0.154332	-0.242183	-0.0890817	0.00647987	0.182559	0.0185015	0.0601331
-0.218859	0.0472479	0.153274	-0.244013	-0.0945592	0.00640399	0.184974	0.0200065	0.0599645
-0.215996	0.0459912	0.152432	-0.245354	-0.0999903	0.00772175	0.184454	0.023443	0.0618437
-0.213617	0.0444119	0.151672	-0.24688	-0.105669	0.0088747	0.184533	0.0265287	0.0636286
-0.211848	0.0427309	0.15091	-0.248212	-0.111025	0.0105216	0.185212	0.0290446	0.0639503
-0.210527	0.0409912	0.150155	-0.249348	-0.116236	0.012249	0.185892	0.0315605	0.0642721
-0.209897	0.0392449	0.149405	-0.250643	-0.121734	0.0138656	0.183532	0.0367814	0.0656044
-0.20984	0.0377596	0.148665	-0.250839	-0.12701	0.0169792	0.183402	0.0400084	0.0659818
-0.20978	0.0363615	0.148013	-0.251226	-0.132525	0.0192786	0.185192	0.042327	0.0683842
-0.210085	0.0353211	0.147388	-0.251986	-0.138095	0.0217553	0.185549	0.0453201	0.0689803
-0.209865	0.0344566	0.146758	-0.252196	-0.143556	0.0250159	0.183612	0.0501025	0.070361
-0.209285	0.0343906	0.146033	-0.252317	-0.148877	0.0283461	0.183323	0.0536013	0.0710044
-0.207946	0.0350878	0.145237	-0.252016	-0.153606	0.0321339	0.184799	0.0554995	0.0733014
-0.205816	0.036753	0.14446	-0.25233	-0.158912	0.0348187	0.183376	0.0593147	0.0736308
-0.201878	0.0405343	0.148335	-0.252387	-0.16353	0.0381056	0.185533	0.0609094	0.0756962
-0.199068	0.043721	0.14876	-0.252615	-0.168115	0.0413575	0.185592	0.0642455	0.0785139
-0.195609	0.047492	0.148468	-0.252516	-0.172328	0.0441506	0.184346	0.068157	0.0798371
-0.19185	0.0515981	0.147909	-0.251958	-0.175921	0.0467038	0.184978	0.0711327	0.0816141
-0.188131	0.0559841	0.147308	-0.251522	-0.179919	0.0481796	0.186827	0.0735797	0.0821234
-0.184676	0.0603748	0.146634	-0.251165	-0.18493	0.049622	0.18681	0.077671	0.084144
-0.181804	0.0647117	0.145907	-0.25089	-0.189859	0.0507745	0.187001	0.081406	0.0857763
-0.179176	0.0684869	0.14519	-0.250782	-0.195383	0.0519509	0.185857	0.0858263	0.0873385
-0.177162	0.0720246	0.144471	-0.250999	-0.201605	0.0529218	0.184743	0.0902068	0.0886772
-0.175473	0.0747966	0.143873	-0.251148	-0.207531	0.0531432	0.186542	0.093142	0.0879671
-0.174273	0.0768435	0.143382	-0.251444	-0.213019	0.0534467	0.187361	0.0961175	0.0874501
-0.173556	0.0781315	0.143016	-0.25151	-0.218415	0.0536846	0.187771	0.0995433	0.0883205
-0.17291	0.0782687	0.142832	-0.251502	-0.223658	0.0533376	0.186321	0.102812	0.0872609
-0.17286	0.0774765	0.142835	-0.251194	-0.227624	0.0523825	0.186125	0.106193	0.0878995
-0.172874	0.0760371	0.142992	-0.251849	-0.232957	0.0514661	0.185414	0.10826	0.0876426
-0.173048	0.0739534	0.143291	-0.252089	-0.238042	0.051912	0.185073	0.111287	0.0881685
-0.173761	0.0714055	0.143757	-0.252861	-0.240759	0.0468981	0.184732	0.114313	0.0886943
-0.174278	0.0688004	0.144174	-0.253559	-0.24382	0.0430281	0.183323	0.115513	0.0891514
-0.174354	0.0673944	0.144123	-0.254541	-0.246286	0.0393339	0.182196	0.117147	0.0897638
-0.174429	0.0659883	0.144073	-0.25567	-0.248473	0.0357217	0.181033	0.117978	0.0905379
-0.177309	0.0612062	0.136457	-0.25701	-0.248533	0.0313615	0.180204	0.119921	0.0909732
-0.177712	0.0589916	0.135673	-0.258529	-0.248432	0.02783	0.178445	0.118155	0.0920142
-0.177994	0.0572748	0.135329	-0.260232	-0.248475	0.0260565	0.177431	0.116773	0.0930514
-0.178151	0.0560199	0.135051	-0.26197	-0.247435	0.0237989	0.178882	0.112688	0.0985072
-0.178082	0.0549623	0.134581	-0.263634	-0.245526	0.0206708	0.179252	0.109963	0.0979388
-0.177955	0.0544429	0.134043	-0.265713	-0.243164	0.0199305	0.179216	0.108405	0.0985614
-0.177548	0.0542218	0.133394	-0.267279	-0.239479	0.0161537	0.179234	0.103998	0.0969927
-0.175318	0.0551047	0.140103	-0.269328	-0.235347	0.0130828	0.177526	0.101607	0.095132
-0.174152	0.0558661	0.140675	-0.271233	-0.231097	0.00998626	0.1769	0.099156	0.0954628
-0.172223	0.0573226	0.14081	-0.272922	-0.226727	0.00638604	0.174254	0.096996	0.0950043
-0.169853	0.0596219	0.14094	-0.274688	-0.221815	0.00332694	0.175982	0.0930893	0.0950132
-0.166938	0.0618665	0.140755	-0.276264	-0.216734	0.000134492	0.17304	0.0917071	0.0951792
-0.161784	0.0644437	0.150999	-0.277654	-0.210818	-0.00342139	0.171816	0.0893888	0.0936026
-0.158562	0.0657936	0.151273	-0.279148	-0.205861	-0.00656891	0.169692	0.0876096	0.092525
-0.155414	0.0658615	0.151135	-0.280393	-0.199671	-0.0105479	0.16818	0.0854516	0.0924349
-0.152073	0.0636472	0.158935	-0.281692	-0.194708	-0.0130552	0.163177	0.0848755	0.0917702
-0.149342	0.0614303	0.159135	-0.282657	-0.189137	-0.0159611	0.160547	0.083228	0.0915883
-0.147544	0.0576506	0.159907	-0.284036	-0.183925	-0.018374	0.158057	0.0816909	0.0883904
-0.146239	0.0532431	0.161301	-0.28522	-0.178353	-0.0206814	0.155478	0.0796936	0.0861914
-0.14556	0.0484578	0.16314	-0.286706	-0.173316	-0.0225686	0.153074	0.0774997	0.0846747
-0.145326	0.0434515	0.165156	-0.288664	-0.16832	-0.0239974	0.150527	0.0756109	0.0839273
-0.14547	0.0385111	0.167199	-0.290763	-0.163032	-0.0247268	0.148227	0.0719476	0.0816675
-0.145487	0.0340403	0.169133	-0.292921	-0.157978	-0.0248593	0.147375	0.0683328	0.0814693
-0.145112	0.0301982	0.170921	-0.295136	-0.153027	-0.0243179	0.144697	0.0649588	0.0792112
-0.143928	0.0271544	0.17256	-0.296598	-0.147499	-0.0244839	0.143983	0.0610079	0.0786216
-0.142308	0.0253836	0.173966	-0.299073	-0.14371	-0.0224171	0.140142	0.0585148	0.076754
-0.139957	0.0248396	0.175294	-0.301224	-0.140199	-0.0200646	0.13926	0.054597	0.0750339
-0.137061	0.0254975	0.17666	-0.303171	-0.136472	-0.0178837	0.139259	0.0502925	0.0738689
-0.134367	0.0275676	0.178123	-0.30483	-0.133042	-0.014794	0.138043	0.0470379	0.0727475
-0.131904	0.0305946	0.179796	-0.30567	-0.130079	-0.00820533	0.135609	0.04434	0.0720199
-0.129851	0.0345105	0.181675	-0.306984	-0.126132	-0.00592716	0.135413	0.0413996	0.0692861
-0.12802	0.0386142	0.183644	-0.307359	-0.121766	-0.00373086	0.134683	0.0388348	0.0669381
-0.126617	0.0429139	0.185622	-0.307156	-0.117225	4.09162e-05	0.133746	0.0364924	0.0646336
-0.125717	0.0470974	0.187534	-0.307001	-0.112523	0.00272312	0.131435	0.0335479	0.0603227
-0.125117	0.0511114	0.189375	-0.306464	-0.107588	0.00577735	0.131112	0.0307661	0.056062
-0.124495	0.0543917	0.191003	-0.305665	-0.102181	0.00894011	0.129119	0.0306001	0.0576508
-0.124275	0.0569374	0.192604	-0.305105	-0.0970942	0.0121399	0.127013	0.0267985	0.0496261
-0.124621	0.0587932	0.194384	-0.303569	-0.0915905	0.0169639	0.126288	0.0245879	0.0454159
-0.125238	0.0596373	0.196456	-0.302375	-0.0860517	0.0200676	0.125215	0.0228701	0.0422997
-0.126174	0.0598167	0.198964	-0.301068	-0.0798658	0.0237245	0.123909	0.0214956	0.0394912
-0.127304	0.0591312	0.201949	-0.299617	-0.0729668	0.0264472	0.121943	0.0205952	0.0368028
-0.128717	0.0579345	0.205335	-0.298804	-0.066972	0.0292246	0.11811	0.0230621	0.041993
-0.12988	0.0564541	0.208664	-0.298179	-0.060788	0.0315416	0.114634	0.0236007	0.0426584
-0.131436	0.0546948	0.212075	-0.297466	-0.0540971	0.0334448	0.111154	0.0238056	0.0426456
-0.133224	0.0527778	0.215414	-0.296892	-0.0472631	0.0352043	0.108196	0.0236565	0.0410755
-0.135138	0.0505579	0.218741	-0.296588	-0.040865	0.0370113	0.102832	0.0225325	0.0392808
-0.137398	0.048383	0.221969	-0.296558	-0.0342428	0.038738	0.098708	0.0222495	0.039394
-0.139783	0.0461396	0.22511	-0.29664	-0.0281438	0.042392	0.0957627	0.0182497	0.0128618
-0.142651	0.0439719	0.22833	-0.296855	-0.0222131	0.0456395	0.0916628	0.0168035	0.000308743
-0.145423	0.0421403	0.231233	-0.296986	-0.0161531	0.0480089	0.0870537	0.0169887	0.000584874
-0.148776	0.0410761	0.234262	-0.297006	-0.00960796	0.050793	0.0829099	0.0163114	-0.00385675
-0.152245	0.040905	0.237565	-0.297118	-0.00350509	0.0525956	0.0798462	0.017565	0.0023644
-0.155455	0.0415047	0.241224	-0.297619	0.0018966	0.0565541	0.0778606	0.0163262	-0.00227677
-0.158629	0.0426475	0.245474	-0.298023	0.0075769	0.0595509	0.0756892	0.0173433	0.0033675
-0.161561	0.0441617	0.249839	-0.297742	0.0135484	0.0614243	0.0732217	0.0194508	0.00746344
-0.16445	0.046246	0.254578	-0.297567	0.0184877	0.0640883	0.0716486	0.0179348	0.0103344
-0.167285	0.0485377	0.259203	-0.29726	0.023481	0.0658884	0.0692331	0.0199221	0.019289
-0.170217	0.0506827	0.263217	-0.297407	0.0278496	0.067597	0.0665671	0.0213697	0.0272128
-0.173121	0.0529152	0.266873	-0.296953	0.0324802	0.0692026	0.0642121	0.02335	0.0326989
-0.175902	0.0548686	0.269866	-0.296258	0.0380527	0.0704367	0.0618102	0.0250593	0.0381697
-0.178411	0.0571117	0.272811	-0.296144	0.0418251	0.071952	0.0594301	0.0261062	0.0426626
-0.180726	0.0593733	0.275664	-0.295546	0.0465175	0.0733894	0.0562974	0.025822	0.0443521
-0.182725	0.0618605	0.278563	-0.294757	0.0508451	0.0748931	0.0551574	0.0257018	0.0453536
-0.184628	0.0647292	0.28171	-0.294068	0.0549701	0.0758644	0.0534121	0.0261552	0.0479225
-0.186378	0.067815	0.285033	-0.293229	0.0589512	0.0768135	0.0517365	0.0266151	0.0501361
-0.188337	0.0711798	0.288546	-0.292187	0.0627287	0.0778953	0.0495189	0.0263611	0.048999
-0.190371	0.0745589	0.291989	-0.290679	0.0663225	0.0792207	0.0478657	0.0267782	0.0492036
-0.192906	0.0784517	0.296137	-0.28912	0.0694512	0.0772332	0.0469671	0.027432	0.0491505
-0.195701	0.0814918	0.299243	-0.287692	0.0721323	0.0790259	0.0467072	0.0281518	0.049062
-0.19869	0.0842872	0.302571	-0.28647	0.0735423	0.0810178	0.0474343	0.0292819	0.0491066
-0.20189	0.0868524	0.306467	-0.285838	0.0736294	0.0829228	0.0483046	0.0255183	0.0248749
-0.205391	0.0891515	0.311372	-0.285834	0.0723847	0.0844117	0.0487852	0.0265993	0.0257548
-0.208744	0.0908509	0.316167	-0.287008	0.0680678	0.0895611	0.0483419	0.0286619	0.0250318
-0.212038	0.091997	0.321761	-0.287992	0.0641908	0.0902151	0.0487261	0.0281024	0.0304032
-0.215179	0.092589	0.328437	-0.28955	0.0594365	0.0914786	0.0488888	0.0264319	0.0383152
-0.218383	0.0928242	0.336499	-0.290873	0.0545703	0.0933192	0.0488528	0.0263065	0.043118
-0.221752	0.0927779	0.345301	-0.291984	0.0499594	0.0949261	0.0484715	0.0251974	0.0484578
-0.22546	0.0924278	0.355168	-0.293517	0.0450587	0.0952835	0.0481247	0.024142	0.0536303
-0.229459	0.0921577	0.363814	-0.294546	0.0402505	0.097841	0.0483119	0.0238901	0.0584564
-0.233866	0.0921428	0.370806	-0.295844	0.035148	0.0996443	0.0485711	0.0234043	0.0631477
-0.23839	0.092317	0.376248	-0.29652	0.0310405	0.101505	0.0481471	0.0214175	0.0674477
-0.242759	0.0930245	0.379727	-0.297179	0.0263861	0.102405	0.0476617	0.0198078	0.0717118
-0.24689	0.0943646	0.384757	-0.297629	0.0214382	0.10545	0.0477063	0.019	0.0761873
-0.250533	0.0958917	0.390401	-0.298163	0.0163039	0.107644	0.0473764	0.0179224	0.0805881
-0.253923	0.0977953	0.397443	-0.298126	0.0111626	0.109265	0.0467803	0.016544	0.0850998
-0.257515	0.0989955	0.401669	-0.297938	0.00529025	0.108758	0.0453885	0.0137435	0.0879436
-0.260937	0.0996631	0.404446	-0.297541	-0.000155242	0.110203	0.0447582	0.0120286	0.092162
-0.264317	0.0991814	0.407139	-0.297575	-0.0072989	0.10987	0.0433355	0.0108091	0.0963117
-0.266793	0.0981811	0.415117	-0.297113	-0.0134024	0.11075	0.0432109	0.00828784	0.101262
-0.268409	0.0967353	0.429123	-0.29674	-0.020091	0.111769	0.042873	0.00597429	0.105351
-0.269158	0.0948224	0.448765	-0.296768	-0.0276232	0.112547	0.0422887	0.00417941	0.109374
-0.280506	0.0887504	0.418503	-0.296563	-0.0351644	0.107976	0.0407211	0.00188461	0.111169
-0.284183	0.0855609	0.41132	-0.296761	-0.0423134	0.106392	0.0408538	-0.000344359	0.112574
-0.286233	0.082762	0.409194	-0.297344	-0.0489596	0.105326	0.041322	-0.00183662	0.114138
-0.288158	0.0800104	0.408141	-0.298997	-0.054863	0.103212	0.0420091	-0.00240952	0.116196
-0.289006	0.0768215	0.4066	-0.302149	-0.0601084	0.0995084	0.0427362	-0.00163756	0.118678
-0.290753	0.0745051	0.382899	-0.306014	-0.0647068	0.0964671	0.0428041	0.00407861	0.130892
-0.291887	0.0696215	0.372621	-0.309544	-0.0686792	0.0937644	0.0421172	0.00762065	0.13932
-0.295353	0.0656018	0.332692	-0.314379	-0.0716351	0.0908493	0.0433857	0.0112248	0.139253
-0.295491	0.0633998	0.330217	-0.319134	-0.0738328	0.0894985	0.0431923	0.0152261	0.145027
-0.301261	0.0568048	0.269348	-0.323865	-0.0746905	0.0857001	0.0434752	0.0193074	0.149912
-0.303877	0.0470033	0.236152	-0.328601	-0.0756824	0.0827008	0.0465222	0.022427	0.149297
-0.304028	0.042913	0.226957	-0.333217	-0.0768693	0.0806467	0.0486936	0.0256437	0.151385
-0.304179	0.0388228	0.217763	-0.337744	-0.0777173	0.0779252	0.0508523	0.0290037	0.153431
-0.30433	0.0347325	0.208568	-0.342593	-0.0794633	0.07644	0.0514806	0.0332943	0.157303
-0.304481	0.0306422	0.199374	-0.347822	-0.0812266	0.0743411	0.0538305	0.0372931	0.158641
-0.304631	0.026552	0.190179	-0.353224	-0.0836636	0.0720153	0.0558339	0.0414766	0.160309
-0.304782	0.0224617	0.180984	-0.358553	-0.0864081	0.0709681	0.0576484	0.045435	0.163175
-0.304933	0.0183714	0.17179	-0.364459	-0.0898905	0.0689653	0.0589466	0.0504244	0.16433
-0.305084	0.0142812	0.162595	-0.370323	-0.0930153	0.0673204	0.058892	0.0541733	0.161016
-0.305235	0.0101909	0.1534	-0.376455	-0.0957298	0.0664894	0.0600288	0.0583691	0.163008
-0.327252	0.0171214	0.146496	-0.383265	-0.0985826	0.066776	0.0594671	0.0645403	0.167889
-0.329968	0.0143211	0.137562	-0.390109	-0.100101	0.0674004	0.0608928	0.0697471	0.167689
-0.332685	0.0115209	0.128627	-0.396986	-0.101429	0.0678677	0.0613916	0.0744636	0.167927
-0.335401	0.00872062	0.119693	-0.403982	-0.102174	0.0675062	0.0613867	0.0793317	0.169038
-0.344052	0.0107652	0.159325	-0.410431	-0.102878	0.0670668	0.0600794	0.084633	0.169636
-0.347803	0.00986639	0.15407	-0.417894	-0.105178	0.068956	0.059689	0.0889672	0.171353
-0.351554	0.0089676	0.148814	-0.425346	-0.105602	0.0701947	0.0589761	0.0929989	0.172353
-0.355305	0.0080688	0.143558	-0.432866	-0.106417	0.0704328	0.0575511	0.0966477	0.173764
-0.359057	0.00717001	0.138303	-0.440526	-0.107638	0.0714576	0.0561741	0.0999902	0.174011
-0.362808	0.00627122	0.133047	-0.448229	-0.108081	0.0719069	0.0546243	0.102949	0.175257
-0.366559	0.00537243	0.127791	-0.455897	-0.108698	0.0722547	0.0517139	0.104858	0.172135
-0.370311	0.00447364	0.122536	-0.463576	-0.109094	0.0727108	0.0509719	0.107778	0.17271
-0.374062	0.00357485	0.11728	-0.471185	-0.109738	0.0731069	0.0503569	0.110772	0.174122
-0.377813	0.00267606	0.112024	-0.476949	-0.108494	0.0768715	0.0484644	0.114402	0.175632
-0.390432	-0.00659318	0.110889	-0.483519	-0.108613	0.0791237	0.0494999	0.11578	0.177267
-0.394642	-0.00940041	0.105947	-0.488913	-0.106842	0.0824745	0.0483004	0.117612	0.178292
-0.399094	-0.0123815	0.101241	-0.493611	-0.10436	0.083387	0.0471021	0.119061	0.178827
-0.403477	-0.0159644	0.0967063	-0.498126	-0.102098	0.0856801	0.0454442	0.119898	0.178957
-0.407569	-0.0200155	0.0923789	-0.501647	-0.0997261	0.0862676	0.0433022	0.120368	0.179697
-0.411473	-0.0238959	0.0879839	-0.504975	-0.0969515	0.0872771	0.0408031	0.120406	0.18071
-0.415605	-0.0278999	0.0834175	-0.507797	-0.0941703	0.0880063	0.0394822	0.120095	0.183127
-0.419862	-0.0314222	0.0786465	-0.510324	-0.0917628	0.0859447	0.0356821	0.120065	0.183163
-0.424119	-0.0349445	0.0738754	-0.512857	-0.0896663	0.0855725	0.0323701	0.120198	0.18402
-0.428376	-0.0384668	0.0691043	-0.514995	-0.087745	0.0831994	0.0291604	0.120281	0.184545
-0.432633	-0.0419891	0.0643333	-0.517143	-0.0851942	0.0771628	0.0260049	0.120484	0.185179
-0.43689	-0.0455114	0.0595622	-0.51961	-0.0841701	0.0743285	0.0230075	0.120612	0.185535
-0.439332	-0.0507663	0.0548637	-0.521909	-0.082064	0.0710857	0.0199799	0.120703	0.184784
-0.442531	-0.0544774	0.0499499	-0.524562	-0.0818364	0.0669525	0.0172627	0.120842	0.184699
-0.445956	-0.0581214	0.0450108	-0.527432	-0.0809909	0.0608211	0.0143659	0.12136	0.184229
-0.449678	-0.0618706	0.0401705	-0.529987	-0.0800202	0.056788	0.0115075	0.122062	0.183821
-0.452214	-0.0650167	0.0347312	-0.532735	-0.0796015	0.0519599	0.00865904	0.122513	0.184144
-0.454966	-0.0677813	0.0294544	-0.535543	-0.079631	0.0472786	0.00581058	0.122964	0.184466
-0.458186	-0.0711525	0.0244753	-0.53805	-0.0792084	0.0426501	2.45762e-05	0.124516	0.173666
-0.461407	-0.0745236	0.0194961	-0.540678	-0.0787794	0.0388768	-0.0035137	0.125301	0.17269
-0.464014	-0.0764075	0.0140426	-0.543203	-0.0787315	0.0350893	-0.00705197	0.126086	0.171714
-0.467129	-0.0786022	0.00897554	-0.545929	-0.0789971	0.0317628	-0.0114585	0.130231	0.175236
-0.470213	-0.0814478	0.00392011	-0.548596	-0.0788199	0.027788	-0.0152631	0.131936	0.174741
-0.473298	-0.0842933	-0.00113532	-0.55145	-0.0787819	0.023621	-0.0190678	0.133641	0.174246
-0.47779	-0.0842559	-0.00605658	-0.554865	-0.0793798	0.019944	-0.0232785	0.134639	0.175527
-0.481187	-0.0864796	-0.0111064	-0.558055	-0.0801005	0.0167521	-0.027182	0.136187	0.175205
-0.486123	-0.0862501	-0.0148223	-0.561108	-0.0809444	0.0132635	-0.0310856	0.137736	0.174882
-0.489901	-0.0879563	-0.019807	-0.565006	-0.0817041	0.007294	-0.0289542	0.138102	0.161366
-0.493679	-0.0896624	-0.0247917	-0.567459	-0.0827421	0.00508339	-0.0313163	0.139315	0.159834
-0.497457	-0.0913686	-0.0297765	-0.570128	-0.0848397	0.00154018	-0.0336784	0.140529	0.158302
-0.502046	-0.0861904	-0.0337547	-0.5711	-0.0883356	0.00128908	-0.0360405	0.141742	0.15677
-0.506012	-0.0866262	-0.0387704	-0.571402	-0.0922956	-0.000683343	-0.0384026	0.142956	0.155238
-0.509979	-0.087062	-0.043786	-0.572986	-0.0950071	-0.00363861	-0.0447415	0.144047	0.154063
-0.513452	-0.0778818	-0.0416449	-0.568843	-0.103193	-0.00338448	-0.0515495	0.143932	0.143667
-0.517542	-0.0765552	-0.0465531	-0.567763	-0.109989	-0.0076314	-0.0553073	0.144933	0.141622
-0.521631	-0.0752286	-0.0514614	-0.562367	-0.117932	-0.000727108	-0.059065	0.145935	0.139577
-0.520559	-0.0647693	-0.045441	-0.559054	-0.126052	0.000776699	-0.063406	0.140219	0.148201
-0.523968	-0.0617847	-0.0502644	-0.55645	-0.133413	-0.00147225	-0.067551	0.139303	0.147086
-0.521386	-0.0550157	-0.0459558	-0.553698	-0.140489	-0.00314412	-0.071696	0.138387	0.14597
-0.520229	-0.0499133	-0.0438954	-0.548967	-0.146148	0.00398752	-0.0815761	0.12811	0.128708
-0.519068	-0.0457346	-0.0438579	-0.545226	-0.151927	0.0070284	-0.0866904	0.124386	0.122833
-0.520336	-0.0418654	-0.0485438	-0.541818	-0.15733	0.00903561	-0.0916905	0.121258	0.120315
-0.517401	-0.0380844	-0.0483669	-0.538697	-0.162456	0.0108999	-0.0968506	0.118713	0.117517
-0.517812	-0.0343258	-0.0530706	-0.535713	-0.166786	0.0125735	-0.101716	0.121507	0.138739
-0.51486	-0.0309974	-0.0535095	-0.532642	-0.171973	0.0134715	-0.105367	0.120274	0.141449
-0.513514	-0.0278493	-0.0561881	-0.530441	-0.17477	0.012392	-0.109779	0.119615	0.146466
-0.512546	-0.0248104	-0.0598978	-0.528533	-0.176934	0.0118296	-0.11302	0.117323	0.143448
-0.512134	-0.0217602	-0.064481	-0.526533	-0.178723	0.0104652	-0.117034	0.114805	0.138887
-0.511891	-0.01913	-0.0689009	-0.524637	-0.181353	0.0123835	-0.120223	0.112423	0.136558
-0.511713	-0.0163802	-0.0731891	-0.522711	-0.181414	0.00947956	-0.123888	0.110358	0.135735
-0.511482	-0.0138443	-0.0775451	-0.522364	-0.180366	0.0085405	-0.124795	0.111388	0.14594
-0.511088	-0.0117242	-0.0821124	-0.52227	-0.177128	0.00288328	-0.128543	0.108789	0.146268
-0.511011	-0.0103473	-0.0859043	-0.522206	-0.175857	0.00158381	-0.131844	0.107067	0.146703
-0.510793	-0.00806193	-0.0904446	-0.522099	-0.173754	-0.000129178	-0.130839	0.101241	0.140351
-0.50907	-0.0110797	-0.0921732	-0.521653	-0.170622	-0.00102721	-0.131304	0.0979755	0.14324
-0.504027	-0.0130709	-0.0757227	-0.520537	-0.167053	-0.00286479	-0.129882	0.0931125	0.13504
-0.497577	-0.0149899	-0.0522916	-0.519207	-0.162229	-0.00347397	-0.127049	0.0918462	0.140934
-0.490605	-0.0174422	-0.0250429	-0.517626	-0.157251	-0.00502732	-0.1266	0.0889728	0.140616
-0.489256	-0.0192938	-0.0278905	-0.515863	-0.151582	-0.00595268	-0.122259	0.0884414	0.145237
-0.481336	-0.0244516	0.00577287	-0.513562	-0.145606	-0.00664439	-0.120698	0.0862364	0.145351
-0.479803	-0.0276585	0.00369869	-0.511314	-0.139501	-0.0063376	-0.119137	0.0840314	0.145465
-0.474017	-0.033082	0.0285647	-0.509246	-0.133451	-0.00624691	-0.117576	0.0818264	0.145579
-0.472488	-0.0371667	0.027071	-0.507321	-0.126649	-0.00678353	-0.116015	0.0796213	0.145694
-0.46864	-0.0419945	0.0332112	-0.505013	-0.120055	-0.00491854	-0.107226	0.0751072	0.153567
-0.466126	-0.0465251	0.0339146	-0.503421	-0.114436	-0.00374597	-0.104419	0.0724744	0.154315
-0.464246	-0.0509544	0.0325808	-0.501591	-0.108555	-0.00176672	-0.101611	0.0698417	0.155062
-0.462366	-0.0553838	0.0312469	-0.500358	-0.103754	-0.00134711	-0.0956843	0.0657281	0.148853
-0.460486	-0.0598131	0.029913	-0.498266	-0.0980841	-0.00101087	-0.0920195	0.0627405	0.148994
-0.455907	-0.05867	0.0269069	-0.496656	-0.0932956	0.000398865	-0.0883547	0.059753	0.149135
-0.45178	-0.0599809	0.0343371	-0.4948	-0.0883166	-1.03129e-05	-0.08469	0.0567655	0.149275
-0.447544	-0.0610341	0.0420852	-0.493151	-0.0831403	-0.00143537	-0.0810252	0.053778	0.149416
-0.44498	-0.0637266	0.040766	-0.491476	-0.0778933	-0.00314925	-0.0863682	0.0528456	0.145379
-0.440786	-0.0623345	0.0518291	-0.490023	-0.0727411	-0.00402513	-0.0842573	0.0502965	0.145315
-0.438311	-0.064219	0.0506507	-0.489182	-0.0677419	-0.00607787	-0.0821465	0.0477475	0.145252
-0.435655	-0.0623745	0.0620315	-0.488298	-0.0624554	-0.00761149	-0.0800356	0.0451984	0.145188
-0.433606	-0.0635853	0.061054	-0.488408	-0.0575506	-0.0105972	-0.0804498	0.0429717	0.138802
-0.431557	-0.064796	0.0600765	-0.488089	-0.0523496	-0.0124268	-0.0787927	0.0405549	0.138261
-0.429509	-0.0660068	0.0590991	-0.488457	-0.0480388	-0.0133819	-0.0771356	0.0381381	0.137719
-0.429173	-0.0624546	0.0705537	-0.489037	-0.0436148	-0.0137225	-0.0754785	0.0357213	0.137178
-0.427803	-0.0629324	0.0697991	-0.491635	-0.0418147	-0.0165583	-0.0738215	0.0333045	0.136636
-0.414613	-0.0569817	0.141783	-0.493826	-0.0406351	-0.0169175	-0.0749011	0.0322256	0.128524
			-0.4966	-0.0415776	-0.0155778	-0.0736781	0.0301265	0.127388
			-0.499469	-0.0419638	-0.0154338	-0.0724551	0.0280273	0.126252
			-0.50211	-0.0435718	-0.0142219	-0.071232	0.0259282	0.125116
			-0.505352	-0.0451615	-0.0141481	-0.0710796	0.0227143	0.117578
			-0.50884	-0.0471875	-0.0125518	-0.0699887	0.0204235	0.115932
			-0.511257	-0.0503221	-0.00740813	-0.0688977	0.0181326	0.114285
			-0.513915	-0.0526095	-0.00317271	-0.0678068	0.0158417	0.112639
			-0.51724	-0.0549299	0.000414563	-0.0667159	0.0135509	0.110993
			-0.519659	-0.0579577	0.0047846	-0.0751706	0.010476	0.0953836
			-0.521455	-0.058667	0.010555	-0.0757625	0.00815208	0.0927038
			-0.52359	-0.0600908	0.0129022	-0.0763545	0.00582813	0.0900241
			-0.524678	-0.0603315	0.0176602	-0.0769464	0.00350419	0.0873443
			-0.525187	-0.0613404	0.0230834	-0.0844837	0.00834431	0.0962086
			-0.525696	-0.0613637	0.026584	-0.0868506	0.00755766	0.0944341
			-0.525424	-0.0615575	0.0306652	-0.0950002	0.0026165	0.0647955
			-0.525193	-0.061413	0.0350094	-0.098467	0.00112761	0.0605493
			-0.524389	-0.0615696	0.0409504	-0.10241	0.00267706	0.06548
			-0.522622	-0.0596654	0.0450217	-0.106245	0.00213735	0.0623754
			-0.522043	-0.0592901	0.0495758	-0.110079	0.00159765	0.0592708
			-0.521493	-0.0589601	0.052507	-0.113914	0.00105794	0.0561662
			-0.520695	-0.0581893	0.056054	-0.117749	0.000518235	0.0530616
			-0.520215	-0.0571133	0.0599381	-0.121583	-2.14704e-05	0.049957
			-0.519973	-0.0564589	0.064735	-0.124269	-0.0121723	0.052433
			-0.519598	-0.0550838	0.0691784	-0.12794	-0.0147665	0.0499455
			-0.520387	-0.0534932	0.0698612	-0.13161	-0.0173607	0.047458
			-0.520644	-0.0510437	0.0725726	-0.135281	-0.0199549	0.0449705
			-0.522433	-0.0494572	0.0733989	-0.138951	-0.0225491	0.042483
			-0.52415	-0.0475751	0.0748768	-0.142622	-0.0251434	0.0399955
			-0.526223	-0.045759	0.0756803	-0.150402	-0.0176327	0.052605
			-0.528854	-0.0431093	0.0774391	-0.15473	-0.0188336	0.0511177
			-0.531913	-0.0409424	0.078557	-0.158253	-0.031081	0.0400212
			-0.534557	-0.0388591	0.0805773	-0.162287	-0.0346728	0.0377832
			-0.537358	-0.0367615	0.0812268	-0.166321	-0.0382647	0.0355452
			-0.539812	-0.0344644	0.0823338	-0.170355	-0.0418566	0.0333073
			-0.542072	-0.0323135	0.0840961	-0.1789	-0.0390997	0.0210312
			-0.544481	-0.0303387	0.0839439	-0.183747	-0.0414768	0.0183412
			-0.546861	-0.0289062	0.083016	-0.188595	-0.0438538	0.0156511
			-0.549107	-0.0283661	0.0840282	-0.193442	-0.0462309	0.012961
			-0.55131	-0.027525	0.0818545	-0.19829	-0.048608	0.0102709
			-0.552909	-0.0266721	0.0818222	-0.203137	-0.0509851	0.00758086
			-0.554711	-0.0270376	0.079329	-0.203991	-0.0576396	0.000914245
			-0.555746	-0.0263407	0.0773902	-0.208172	-0.0606981	-0.00210397
			-0.556967	-0.0281393	0.0726823	-0.212353	-0.0637566	-0.00512219
			-0.557927	-0.0297708	0.0702821	-0.220903	-0.0651039	-0.00704513
			-0.558898	-0.0357878	0.0677856	-0.225997	-0.0677949	-0.00994277
			-0.558959	-0.0400058	0.0659419	-0.233559	-0.0690313	-0.0115633
			-0.558873	-0.0452287	0.0631998	-0.239248	-0.0713524	-0.0143236
			-0.558763	-0.0534325	0.0570954	-0.244937	-0.0736734	-0.0170839
			-0.558942	-0.0603979	0.0512602	-0.252188	-0.0740134	-0.0194174
			-0.558821	-0.0666167	0.0468134	-0.258226	-0.0758893	-0.0220844
			-0.558814	-0.0737627	0.0423791	-0.264264	-0.0777653	-0.0247514
			-0.559134	-0.0807594	0.0378273	-0.270302	-0.0796413	-0.0274184
			-0.559278	-0.0872937	0.0345423	-0.27634	-0.0815172	-0.0300855
			-0.559671	-0.0946357	0.032022	-0.282378	-0.0833932	-0.0327525
			-0.560479	-0.101795	0.0279	-0.285869	-0.0854451	-0.0369606
			-0.560946	-0.108961	0.024172	-0.291496	-0.0873676	-0.0397296
			-0.561152	-0.11516	0.0197059	-0.296864	-0.0896551	-0.0425191
			-0.560888	-0.121722	0.016433	-0.302436	-0.0916559	-0.0453013
			-0.56055	-0.128239	0.012901	-0.307232	-0.0939596	-0.0484741
			-0.559248	-0.134749	0.00975856	-0.312607	-0.0960418	-0.0513018
			-0.558041	-0.141198	0.00723228	-0.31657	-0.0988433	-0.054838
			-0.557052	-0.147624	0.00400351	-0.321585	-0.101116	-0.0577525
			-0.555607	-0.15397	0.00217758	-0.325455	-0.105002	-0.0604317
			-0.554278	-0.160079	0.000251709	-0.330201	-0.107659	-0.0634011
			-0.552797	-0.166086	-0.00152717	-0.334946	-0.110316	-0.0663706
			-0.551505	-0.171807	-0.00415857	-0.337767	-0.115148	-0.0688867
			-0.550043	-0.177224	-0.0061749	-0.342108	-0.118265	-0.0719245
			-0.548178	-0.180734	-0.00992429	-0.346448	-0.121383	-0.0749623
			-0.546837	-0.186015	-0.0122292	-0.337617	-0.117198	-0.037605
			-0.545847	-0.191066	-0.0156244	-0.346219	-0.124815	-0.0346405
			-0.545223	-0.196123	-0.0183383	-0.350002	-0.127038	-0.0361423
			-0.544907	-0.200262	-0.0198675	-0.353784	-0.129261	-0.0376441
			-0.545008	-0.203747	-0.022431	-0.357566	-0.131483	-0.0391459
			-0.546903	-0.207931	-0.0219953	-0.371006	-0.138427	-0.0331855
			-0.547155	-0.212145	-0.0240066	-0.374229	-0.13843	-0.0331545
			-0.550231	-0.214524	-0.0250735	-0.379375	-0.140804	-0.0340108
			-0.552306	-0.21653	-0.0268981	-0.38452	-0.143178	-0.0348672
			-0.549692	-0.215357	-0.00765213	-0.383699	-0.140788	-0.0334834
			-0.549666	-0.215473	-0.00163652	-0.387425	-0.142041	-0.0340144
			-0.549728	-0.215076	0.00222579	-0.38877	-0.141185	-0.0342287
			-0.549747	-0.210037	0.0044515	-0.391961	-0.141969	-0.0346965
			-0.54958	-0.20768	0.00878227	-0.393813	-0.141259	-0.0351539
			-0.549404	-0.203151	0.0138142	-0.39652	-0.141002	-0.0355776
			-0.549253	-0.198865	0.0166446	-0.399516	-0.140352	-0.0359138
			-0.549	-0.194482	0.0207393	-0.40239	-0.140399	-0.0363918
			-0.548765	-0.190615	0.0236388	-0.405263	-0.140446	-0.0368698
			-0.548722	-0.186587	0.027598	-0.408137	-0.140492	-0.0373479
			-0.548635	-0.181984	0.0301315	-0.41101	-0.140539	-0.0378259
			-0.548293	-0.177763	0.0340829	-0.413883	-0.140586	-0.0383039
			-0.548092	-0.172572	0.0359788	-0.416757	-0.140633	-0.038782
			-0.547877	-0.166933	0.0382872	-0.411819	-0.121537	-0.0395964
			-0.547777	-0.161225	0.0401169	-0.412891	-0.116727	-0.0387783
			-0.547492	-0.155824	0.0433013	-0.414461	-0.113633	-0.0392684
			-0.546548	-0.149386	0.0441022	-0.416031	-0.110539	-0.0397585
			-0.544664	-0.142763	0.0459082	-0.4176	-0.107445	-0.0402486
			-0.543253	-0.136833	0.0495669	-0.41917	-0.104351	-0.0407388
			-0.539962	-0.129362	0.0495522	-0.42074	-0.101257	-0.0412289
			-0.536139	-0.120611	0.0463739	-0.42231	-0.0981625	-0.041719
			-0.532102	-0.112769	0.0484741	-0.423879	-0.0950685	-0.0422092
			-0.528638	-0.105388	0.0507939	-0.425449	-0.0919745	-0.0426993
			-0.525836	-0.097993	0.0514784	-0.427019	-0.0888805	-0.0431894
			-0.523198	-0.0908579	0.0533607	-0.428588	-0.0857865	-0.0436795
			-0.520689	-0.0832631	0.0533537	-0.43847	-0.080605	-0.045242
			-0.518167	-0.0759031	0.0536625
			-0.516284	-0.0692484	0.05317
			-0.514089	-0.0622864	0.0534853
			-0.512587	-0.0548614	0.050967
			-0.511586	-0.0479997	0.0488498
			-0.510619	-0.0410154	0.0471072
			-0.509837	-0.033667	0.0446679
			-0.509501	-0.0269658	0.0407379
			-0.508936	-0.0202185	0.0391837
			-0.508513	-0.0134452	0.0365224
			-0.508561	-0.00767385	0.0323552
			-0.508275	-0.0010085	0.0295023
			-0.5081	0.00490359	0.0270614
			-0.507973	0.0106029	0.0228017
			-0.507925	0.0162109	0.0196853
			-0.50735	0.0217506	0.0173866
			-0.507294	0.0267692	0.0137869
			-0.50737	0.0305925	0.0119572
			-0.507258	0.0355247	0.00930998
			-0.506895	0.0390783	0.00841597
			-0.506635	0.0443104	0.00682546
			-0.506896	0.0483275	0.00599665
			-0.507238	0.0518893	0.00396396
			-0.507791	0.0545908	0.0040892
			-0.508286	0.0577557	0.00126621
			-0.508965	0.0598342	8.77227e-05
			-0.509763	0.0618781	-0.00263032
			-0.511062	0.0632779	-0.00510031
			-0.512582	0.0643934	-0.00731209
			-0.514494	0.0653879	-0.0100247
			-0.516604	0.0664129	-0.0121737
			-0.517209	0.0680124	-0.00993235
			-0.518362	0.0681276	-0.00802897
			-0.51974	0.069216	-0.0089413
			-0.519559	0.0692436	-0.00484574
			-0.520225	0.070211	-0.00520539
			-0.520572	0.071429	-0.0056483
			-0.51799	0.0730667	0.0014586
			-0.517134	0.0734807	0.0055101
			-0.516454	0.0722239	0.00857807
			-0.51622	0.0697206	0.0108656
			-0.515756	0.0637833	0.0166247
			-0.515944	0.0569635	0.017482
			-0.515984	0.051438	0.0185981
			-0.515802	0.0439775	0.0206981
			-0.515303	0.035987	0.0217967
			-0.514048	0.0271378	0.0254272
			-0.513391	0.01911	0.0251254
			-0.51188	0.0116409	0.0270531
			-0.510608	0.00374479	0.0282945
			-0.509616	-0.00352716	0.0287975
			-0.50859	-0.0105959	0.0287691
			-0.507127	-0.0176787	0.0318426
			-0.506082	-0.0248758	0.0336377
			-0.505225	-0.0299887	0.0332677
			-0.504032	-0.0368752	0.0340815
			-0.503699	-0.0436615	0.0302902
			-0.502279	-0.0499417	0.0291745
			-0.501277	-0.0571266	0.0265908
			-0.500063	-0.0632294	0.0231881
			-0.498864	-0.0706499	0.0200292
			-0.497382	-0.0770215	0.0172182
			-0.495908	-0.0841572	0.0139316
			-0.494211	-0.0912184	0.0112929
			-0.492545	-0.0981192	0.00844266
			-0.490281	-0.10496	0.00724791
			-0.48825	-0.111629	0.00489775
			-0.485033	-0.116769	0.00437134
			-0.482683	-0.12361	0.003889
			-0.480752	-0.129797	0.00330238
			-0.478869	-0.136275	0.00284523
			-0.477561	-0.142362	0.00293221
			-0.476674	-0.148753	0.00312781
			-0.475751	-0.154708	0.00338628
			-0.475097	-0.16125	0.00378776
			-0.474803	-0.167655	0.00429266
			-0.474449	-0.173691	0.00471439
			-0.473746	-0.179428	0.00363125
			-0.473229	-0.185102	0.00368011
			-0.471988	-0.189823	0.00311888
			-0.471132	-0.195177	0.00232348
			-0.470012	-0.200467	0.00203782
			-0.468366	-0.205184	1.86703e-06
			-0.466516	-0.209175	-0.00256546
			-0.464903	-0.213983	-0.00388742
			-0.462869	-0.218496	-0.0056309
			-0.461211	-0.223806	-0.00656738
			-0.45949	-0.229246	-0.00757154
			-0.457751	-0.2347	-0.00838232
			-0.456323	-0.239895	-0.00980583
			-0.454702	-0.245134	-0.0108991
			-0.453284	-0.250421	-0.0119866
			-0.451834	-0.255876	-0.0126193
			-0.450219	-0.261131	-0.0137767
			-0.449414	-0.265943	-0.0160903
			-0.448069	-0.271119	-0.0172954
			-0.447952	-0.276353	-0.0174036
			-0.447754	-0.280685	-0.0185242
			-0.44698	-0.285635	-0.0195582
			-0.446206	-0.290584	-0.0205922
			-0.44825	-0.294451	-0.0197676
			-0.448454	-0.297802	-0.0186174
			-0.448401	-0.302154	-0.0191694
			-0.448347	-0.306505	-0.0197214
			-0.448294	-0.310857	-0.0202734
			-0.443937	-0.314719	-0.0179479

## Sheet: Figure 1g
Reflectance	white	black	437	452	496	510	520	590	600	660
349.992	17.2	-1.34	3.64	6.32	7.89	0.64	2.92	10.5	-8.8	2.99
350.356	17.2	-0.92	3.78	6.72	6.5	-0.99	1.15	8.6	-10.23	3.06
350.72	16.93	-1.31	3.34	6.986	7.5	-0.48	0.52	4.25	-8.09	3.11
351.084	17.14	-1.14	3.03	7.376	8.7	0.98	0.74	2.73	-4.48	4.56
351.448	17.11	-0.86	3.48	7.652	8.67	0.85	0.62	-1.78	-4.03	6.52
351.812	17.21	-0.33	3.66	7.912	8.53	1.42	0.61	1.46	-1.06	6.62
352.176	17.02	-0.07	3.63	8.146	8.96	2.19	0.25	-1.37	-1.92	6.88
352.54	17.17	0.02	3.19	8.402	8.9	1.91	1.02	0.85	-2.52	7.2
352.903	16.76	0.14	4.22	8.472	8.99	2.54	1.23	2.39	-4.55	8.32
353.267	17.04	0.05	4.39	8.472	8.63	2.82	1.75	5.92	-4.46	8.31
353.631	16.91	-0.04	4.18	8.404	7.86	2.05	1.3	6.27	-9.26	7.13
353.995	16.63	-0.07	3.99	8.28	7.22	1.59	0.96	3.93	-12.4	5.8
354.358	16.37	-0.62	4.2	8.074	7.11	0.73	1.05	5.17	-16.22	5.64
354.722	16.54	-0.97	4.12	7.884	7.61	0.91	1.32	5.46	-17.92	5.36
355.086	16.05	-1.05	3.95	7.692	6.71	1.1	0.12	2.22	-16.24	5.14
355.449	15.78	-1.39	3.02	7.5	7.88	1.46	0.5	0.03	-11.71	4.33
355.813	15.65	-1.33	3.08	7.306	8.06	1.74	0.4	-0.9	-11.11	4.43
356.176	15.33	-1.57	2.99	7.07	8.6	2.26	1.42	-0.66	-7.28	4.37
356.54	15.15	-1.68	3.39	6.79	8.87	2.25	1.42	4.66	-7.54	4.74
356.903	15.34	-1.75	3.08	6.632	9.95	3.32	2.13	3.13	-2.07	4.85
357.267	14.7	-1.66	3.07	6.596	10.02	4.03	2.39	2.59	2.61	4.96
357.63	14.79	-1.77	2.66	6.59	11.11	4.65	3.41	5.85	2.87	4.37
357.994	14.88	-1.67	2.54	6.66	10.53	3.97	3.18	8.2	2.7	4.29
358.357	14.88	-1.4	2.32	6.824	10.28	3.55	2.69	8.96	5.38	4.19
358.72	14.96	-0.85	2.98	6.928	10.13	3.14	2.38	6.15	3.88	3.84
359.084	15.01	-1.02	2.46	7.01	10.21	3.54	2.64	2.95	3.81	3.5
359.447	15.03	-1.03	3.06	7.138	9.83	3.64	2.11	3.53	3.16	3.77
359.81	14.79	-1.05	3.45	7.22	9.22	2.78	1.44	2.3	1.8	3.79
360.173	14.74	-1.03	3.76	7.256	8.89	2.21	0.64	-0.19	0.06	4.46
360.536	14.51	-1.23	3.96	7.378	8.79	2.88	0.79	-0.18	-1.38	4.52
360.899	14.03	-1.64	3.91	7.426	9.34	3.62	1.52	-1.76	-5.52	4.33
361.263	14.43	-1.53	3.3	7.444	9.53	3.51	1.05	0.02	-4.91	4.66
361.626	14.2	-1.5	3.42	7.5	8.99	2.95	0.53	0.38	-4.34	4.67
361.989	14.28	-1.43	2.83	7.552	9.24	2.46	0.23	0.55	-4.98	4.06
362.352	14.07	-1.8	2.69	7.492	9.03	2.25	0.36	0.36	-3.07	4.18
362.715	13.72	-2.2	3.24	7.522	8.91	2.59	0.76	3.12	-3.2	4.32
363.077	13.5	-2.3	2.82	7.518	8.8	2.73	0.68	2.89	-1.69	3.85
363.44	13.61	-2.19	2.88	7.52	8.58	1.78	0.14	2.2	-0.81	3.87
363.803	13.74	-2.28	2.92	7.592	8.35	1.87	0.33	2.95	-0.45	3.64
364.166	13.88	-2.39	3.15	7.72	8.27	1.9	0.07	4.12	-0.45	4.02
364.529	14.13	-2.21	3.49	7.778	8.06	2.07	0.32	2.54	-2.78	4.41
364.892	14.45	-1.79	3.81	7.85	8.6	2.29	0.69	4.09	-2.63	4.16
365.254	14.22	-1.98	3.38	7.926	8.69	2.06	0.55	2.31	-2.76	3.56
365.617	14.26	-2.11	3.88	7.94	9.32	1.97	0.55	0.59	-4.39	4.06
365.98	14.51	-2.02	4.16	7.938	9.45	2.27	0.77	2.57	-2.94	4.3
366.342	14.46	-1.92	4.45	8.01	9.48	2.37	0.41	2.83	-4.63	4.89
366.705	14.63	-1.82	4.53	8.074	9.55	2.44	0.69	3.48	-5.44	4.83
367.067	14.9	-1.64	4.47	8.104	9.16	2	0.84	5.9	-4.7	4.74
367.43	15	-1.65	4.43	8.136	9.04	2.37	0.61	6.45	-7.29	4.97
367.792	15.11	-1.68	4.52	8.16	9.4	2.07	0.55	7.43	-6.53	5.4
368.155	15.23	-1.65	4.73	8.144	8.77	2.15	0.44	7.77	-4.76	5.38
368.517	15.27	-1.63	4.51	8.156	8.54	2.17	0.38	6.17	-6.45	5.25
368.88	15.27	-1.77	4.6	8.198	8.66	2.44	0.53	6.13	-6.38	4.96
369.242	15.49	-1.7	4.62	8.248	9.4	2.66	0.72	6.37	-4.79	4.75
369.604	15.78	-1.5	4.71	8.336	10.03	3.19	0.66	4.17	-2.7	4.94
369.967	15.65	-1.56	4.9	8.43	10.03	3.13	0.41	2.86	-2.93	4.74
370.329	16	-1.43	4.65	8.518	9.93	3.52	0.2	0.99	-2.19	4.75
370.691	15.99	-1.43	4.66	8.614	10.19	3.19	0.06	0.01	-3.08	4.55
371.053	16.05	-1.48	4.87	8.714	10.45	3.07	0.49	0.5	-4.62	4.44
371.416	16.02	-1.43	4.8	8.796	10.69	3.12	0.67	0.26	-2.69	4.56
371.778	16.04	-1.45	5.09	8.858	10.71	3.11	0.75	-2.03	-2.33	4.73
372.14	16.24	-1.27	5.52	8.94	10.75	3.26	1.05	-0.69	-4.06	4.65
372.502	16.14	-1.27	5.48	9.014	10.88	3.26	1.21	-1.61	-2.8	4.72
372.864	16.39	-1.11	5.56	9.08	11.17	3.25	1.54	-1	-2.65	4.47
373.226	16.45	-1.16	5.59	9.146	11.47	3.31	2.11	0.46	-0.94	4.74
373.588	16.48	-1.16	5.82	9.218	11.8	3.88	2.05	0.33	1.09	5.08
373.95	16.58	-1.19	5.83	9.258	11.69	3.75	1.86	0.43	1.18	4.88
374.312	16.52	-1.29	5.73	9.282	11.44	3.5	1.71	0.53	1.27	5.02
374.674	16.69	-1.24	5.61	9.314	11.3	3.58	1.53	0.71	2.44	5.12
375.035	16.83	-1.24	6.02	9.358	11.42	3.68	1.61	1.76	3.19	5.32
375.397	17.02	-1.31	6.6	9.446	10.96	3.58	1.24	2.2	1.31	5.65
375.759	17.11	-1.27	6.9	9.562	10.91	3.49	1.11	2.42	-0.56	5.53
376.121	17.28	-1.23	7.11	9.694	10.9	3.49	1.17	1.86	-0.75	5.75
376.482	17.56	-1.3	7.56	9.836	11.28	3.8	1.33	1.27	-1.5	6.03
376.844	17.69	-1.37	7.95	9.982	11.66	4.3	1.63	2.04	-1.67	6.21
377.206	17.83	-1.24	8.21	10.11	11.66	3.95	1.57	1.41	-2.59	6.19
377.567	17.98	-1.29	8.07	10.244	11.92	3.9	1.48	1.32	-2.56	6.27
377.929	18.16	-1.25	7.94	10.39	12.33	4.22	1.87	0.1	-0.97	6.22
378.29	18.47	-1.15	8.25	10.562	12.33	4.69	1.98	0.45	-0.43	6.51
378.652	18.73	-1.25	8.65	10.728	12.17	4.51	1.64	1.2	-0.59	6.77
379.013	19	-1.24	8.97	10.922	12.12	4.54	1.8	0.77	0.2	7.06
379.375	19.23	-1.26	8.99	11.09	12.51	4.68	1.96	0.93	0.98	6.86
379.736	19.62	-1.31	9.17	11.284	12.45	4.95	1.82	0.67	1.46	6.99
380.098	19.72	-1.4	9.64	11.478	12.3	4.96	1.98	0.82	0.53	7.08
380.459	20.01	-1.29	10.04	11.688	12.14	4.87	1.64	1.8	0.02	7.25
380.82	20.2	-1.39	10.1	11.9	12.26	4.9	1.44	1.47	-0.3	7.29
381.182	20.53	-1.41	10.09	12.104	12.53	4.88	1.65	1.08	-0.38	7.24
381.543	20.85	-1.39	10.11	12.286	12.77	4.99	1.75	1.59	-1.1	7.17
381.904	21.05	-1.41	10.2	12.466	12.35	4.63	1.31	0.82	-2.74	7.36
382.265	21.35	-1.42	10.53	12.626	12.7	4.87	1.47	0.59	-3.32	7.59
382.626	21.63	-1.31	10.87	12.75	12.65	4.97	1.3	1.16	-4.17	7.9
382.987	21.89	-1.33	11.15	12.904	12.94	5.16	1.57	1.85	-4.38	8.05
383.348	22.18	-1.34	11.47	13.078	13.18	5.09	1.59	2.02	-4.34	8.33
383.709	22.48	-1.24	11.79	13.236	13.2	5.52	1.69	1.99	-4.77	8.3
384.07	22.8	-1.21	12.34	13.426	13.07	5.42	1.27	2.38	-4.67	8.38
384.431	23.29	-1.28	12.79	13.622	13.26	5.83	1.42	2.61	-3.88	8.51
384.792	23.72	-1.13	12.74	15.35	13.32	5.85	1.37	3.51	-3.66	8.29
385.153	24.07	-1.16	12.79	17.144	13.69	6.09	1.55	2.17	-2.26	8.06
385.514	22.52	-1.83	13.01	18.966	13.99	6.19	1.48	1.25	-1.39	8.07
385.875	23.28	-1.76	13.48	20.788	14.12	6.25	1.46	0.6	-1.65	8.12
386.236	23.84	-1.76	12.3	22.648	14.3	6.32	1.94	-5.98	-8.48	7.73
386.597	24.29	-1.81	12.56	23.016	14.85	6.59	2.2	-5.91	-7.66	7.98
386.957	24.9	-1.74	13.19	23.334	15.3	6.77	2.47	-5.28	-7.43	8.26
387.318	25.51	-1.75	13.95	23.65	15.38	6.77	2.45	-5.29	-8.08	8.54
387.679	26.13	-1.81	14.62	23.98	15.45	6.76	2.55	-3.58	-9.15	8.74
388.039	26.82	-1.87	15.27	24.314	15.6	6.81	2.78	-2.57	-9.7	8.88
388.4	27.37	-1.86	15.5	24.638	15.7	6.9	2.87	-1.93	-9.27	8.78
388.761	28.07	-1.85	17.53	25.374	15.94	6.93	2.47	4.63	-1.3	9.18
389.121	28.74	-1.76	18.12	26.09	15.64	6.87	2.57	3.66	-2.64	9.28
389.482	31.12	-1.12	18.56	26.822	15.77	6.79	2.48	2.93	-3.61	9.27
389.842	31.68	-1.14	19	27.572	15.91	6.9	2.64	2.91	-3.15	9.32
390.202	32.4	-1.1	19.57	28.302	16.26	7.17	2.7	2.18	-2.63	9.5
390.563	33.23	-1.01	20.18	28.598	16.25	7.42	2.56	1.55	-2.42	9.6
390.923	33.96	-1.03	21.13	28.914	16.29	7.54	2.66	0.74	-1.61	9.92
391.284	34.8	-0.92	21.87	29.194	16.4	7.73	2.84	-0.44	-1.97	10.19
391.644	35.5	-0.84	22.45	29.456	16.63	7.97	2.96	0.23	-1.35	10.09
392.004	36.24	-0.84	23.15	29.718	16.74	8.09	3.06	0.39	-1.22	10.19
392.364	37.06	-0.82	23.79	29.114	16.82	8.11	3.09	0.76	-0.73	10.36
392.725	37.88	-0.85	24.31	28.528	16.83	8	3.01	0.8	-0.66	10.43
393.085	38.81	-0.85	24.95	27.934	17.1	7.91	3.16	0.32	-0.81	10.35
393.445	39.8	-0.83	25.46	27.312	17.48	8.15	3.35	1.1	-1.35	10.28
393.805	40.66	-0.91	26.15	26.704	17.68	8.14	3.28	1.65	-1.78	10.39
394.165	41.46	-0.89	27.09	27.018	17.84	8.27	3.18	2	-1.27	10.65
394.525	42.41	-0.96	27.91	27.364	17.81	8.3	3.09	2.28	-1	10.61
394.885	43.42	-0.84	28.68	27.75	18.02	8.38	3.1	1.41	-1.16	10.68
395.245	44.42	-0.87	29.7	28.168	18.19	8.58	3.03	2.19	-1.15	10.87
395.605	45.48	-0.9	30.33	28.598	18.24	8.87	3.07	2.83	-1.39	11.03
395.965	46.55	-0.84	31.17	28.986	18.37	9.01	3.18	2.51	-1.71	11.13
396.325	47.65	-0.83	31.96	29.436	18.45	8.97	3.09	2.24	-1.51	11.03
396.684	48.78	-0.88	32.53	29.898	18.63	8.86	3.07	2.15	-2.01	10.81
397.044	49.83	-0.89	33.25	30.376	18.83	9.16	3.17	1.94	-1.43	10.81
397.404	50.81	-0.91	34.22	30.836	18.93	9.34	3.22	2.06	-1.56	10.91
397.764	51.9	-0.83	34.97	31.286	19.23	9.52	3.49	1.11	-1.2	10.8
398.123	53.09	-0.91	36.06	31.618	19.38	9.54	3.5	0.55	-0.95	10.73
398.483	54.17	-0.84	36.79	31.914	19.31	9.38	3.24	0.77	-0.94	10.56
398.843	55.28	-0.85	37.52	32.188	19.26	9.62	3.49	1.08	-1.27	10.64
399.202	56.49	-0.84	38.3	32.46	19.32	9.64	3.66	1.39	-1.4	10.78
399.562	57.84	-0.79	38.83	32.742	19.38	9.56	3.67	1.52	-1.6	10.8
399.921	59.05	-0.81	39.77	33.522	19.57	9.66	3.73	1.87	-1.63	10.81
400.281	60.28	-0.71	40.54	34.302	19.51	9.66	3.76	2.06	-2.27	10.87
400.64	61.59	-0.67	41.08	35.048	19.42	9.62	3.72	2.42	-2.34	10.91
401	62.94	-0.68	41.81	35.806	19.58	9.79	3.84	2.32	-1.67	10.9
401.359	64.3	-0.7	42.59	36.58	19.89	9.83	3.88	2.57	-1.21	11.01
401.718	65.69	-0.61	43.3	36.878	19.99	9.89	3.79	2.33	-1.14	10.96
402.078	67.06	-0.57	44.21	37.168	20	9.94	3.82	2.05	-0.99	10.92
402.437	68.51	-0.56	44.75	37.466	20.06	9.82	3.8	1.63	-0.99	10.88
402.796	69.76	-0.59	45.29	37.732	20.16	9.75	3.79	2.01	-0.55	10.86
403.156	71	-0.55	46.08	37.992	20.36	9.75	3.84	2.33	-0.72	10.84
403.515	72.22	-0.56	46.78	38.236	20.45	9.75	3.85	1.96	-1.24	10.92
403.874	73.6	-0.5	47.54	38.474	20.36	9.67	3.8	1.26	-0.97	10.73
404.233	74.82	-0.5	47.8	38.728	20.41	9.88	3.91	1.57	-0.93	10.66
404.592	76.22	-0.46	48.27	38.986	20.52	9.93	3.9	1.43	-1.69	10.62
404.951	77.57	-0.43	49	39.204	20.71	9.95	3.95	1.45	-1.59	10.53
405.31	78.76	-0.45	49.73	39.408	20.66	9.91	3.93	0.95	-2.25	10.43
405.669	79.99	-0.46	50.46	39.612	20.7	9.97	3.88	0.4	-2.07	10.43
406.028	81.14	-0.44	51	39.792	20.71	9.88	3.78	0.59	-1.8	10.48
406.387	82.35	-0.46	51.26	39.982	20.71	9.93	3.71	0.66	-2.22	10.54
406.746	83.55	-0.44	52.08	40.524	20.7	9.82	3.56	0.04	-2	10.57
407.105	84.87	-0.45	52.65	41.068	20.67	9.68	3.47	0.55	-1.09	10.61
407.463	86.02	-0.43	52.96	41.6	20.6	9.79	3.49	1.11	-0.95	10.68
407.822	87.13	-0.43	53.31	42.15	20.65	9.85	3.47	1.3	-0.31	10.67
408.181	88.21	-0.45	53.73	42.682	20.68	9.79	3.59	1.93	-0.62	10.64
408.54	89.2	-0.46	53.98	42.884	20.75	9.77	3.69	2.17	-0.53	10.54
408.898	90.13	-0.47	54.25	43.078	21.06	9.79	3.83	2.85	-0.37	10.47
409.257	91.28	-0.39	54.47	43.27	20.98	9.82	3.98	2.86	-0.97	10.41
409.616	92.24	-0.47	54.47	43.44	21.21	10.03	4.06	2.61	-0.92	10.39
409.974	93.13	-0.46	54.64	43.626	21.25	10.15	4.17	2.56	-0.88	10.22
410.333	93.99	-0.45	55.05	43.804	21.22	10.09	4.17	2.79	-0.99	10.22
410.691	94.93	-0.44	55.16	43.992	21.38	10.16	4.28	2.85	-0.32	10.27
411.05	95.61	-0.42	55.41	44.174	21.34	10.13	4.2	2.62	-0.61	10.31
411.408	96.39	-0.45	55.86	44.348	21.2	10.08	4.06	2.53	-0.36	10.35
411.766	97.15	-0.42	56.07	44.464	21.47	9.98	3.96	2.85	0.23	10.4
412.125	97.8	-0.38	56.37	44.538	21.41	9.81	3.99	2.58	0.08	10.38
412.483	98.3	-0.35	56.69	44.586	21.47	9.76	3.97	2.06	0.23	10.5
412.841	98.75	-0.32	56.58	44.888	21.55	9.8	4.05	1.51	0.12	10.37
413.2	99.41	-0.36	56.66	45.192	21.79	10.03	4.19	1.2	0.08	10.33
413.558	99.97	-0.33	57.1	45.508	21.82	10.18	4.25	1.32	0.84	10.35
413.916	100.63	-0.28	57.23	45.828	21.88	10.28	4.41	0.91	0.54	10.38
414.274	101.04	-0.28	57.39	46.13	21.82	10.33	4.5	0.74	0.36	10.39
414.632	101.4	-0.23	57.64	46.142	21.74	10.34	4.47	1.16	-0.06	10.45
414.99	101.96	-0.23	57.97	46.128	21.65	10.29	4.36	1.38	-0.06	10.34
415.348	102.38	-0.22	58.27	46.122	21.75	10.35	4.33	2.05	-0.2	10.48
415.706	102.91	-0.19	58.45	46.134	21.54	10.16	4.12	1.97	-0.26	10.52
416.064	103.4	-0.23	58.37	46.168	21.76	10.21	4.18	2.02	-0.7	10.52
416.422	103.81	-0.23	58.53	46.21	21.79	10.12	4.08	2.29	-1.09	10.37
416.78	104.33	-0.21	58.75	46.24	21.96	10.29	4.18	2.62	-1.06	10.31
417.138	104.66	-0.19	59	46.27	22.22	10.32	4.3	2.87	-0.98	10.23
417.496	104.98	-0.16	58.83	46.298	22.48	10.37	4.45	3.33	-1.24	10.24
417.854	105.12	-0.17	58.89	46.314	22.45	10.5	4.42	3.26	-1.27	10.19
418.212	105.53	-0.16	58.95	46.362	22.62	10.62	4.58	3.63	-1.44	10.17
418.569	105.89	-0.21	59.19	46.444	22.56	10.69	4.63	3.17	-1.34	10.12
418.927	106.08	-0.2	59.12	46.546	22.7	10.71	4.65	3.38	-1.04	10.26
419.285	106.32	-0.19	59.38	46.646	22.57	10.65	4.66	3.23	-0.61	10.22
419.642	106.48	-0.23	59.38	46.978	22.62	10.73	4.67	2.83	-0.48	10.11
420	106.7	-0.24	59.52	47.33	22.51	10.64	4.71	2.31	-0.05	9.94
420.357	106.83	-0.24	59.64	47.706	22.73	10.56	4.88	2.51	0.29	9.9
420.715	106.98	-0.21	59.96	48.098	22.75	10.61	4.88	2.5	0.63	9.82
421.072	106.96	-0.2	59.97	48.526	22.87	10.55	4.89	3	0.74	9.82
421.43	107.21	-0.2	60.1	48.756	22.85	10.63	5.02	2.56	1.11	9.66
421.787	107.56	-0.2	60.1	48.998	22.88	10.64	4.95	2.76	0.86	9.55
422.145	107.71	-0.18	60.15	49.226	22.8	10.67	4.97	2.67	0.73	9.5
422.502	107.96	-0.15	60.37	49.448	22.95	10.77	4.94	2.98	0.4	9.68
422.859	108.11	-0.13	60.56	49.668	22.89	10.79	4.82	2.51	0.46	9.7
423.217	108.37	-0.1	60.46	49.888	22.83	10.69	4.75	2.3	0.43	9.66
423.574	108.53	-0.08	60.7	50.082	22.93	10.71	4.83	2.36	0.16	9.66
423.931	108.55	-0.07	60.81	50.284	23.06	10.82	4.85	2.8	0.01	9.77
424.288	108.73	-0.07	60.8	50.498	23.35	10.91	4.9	2.47	-0.14	9.91
424.645	108.85	-0.07	60.88	50.696	23.5	10.87	4.93	2.7	-0.14	10
425.003	109.07	-0.08	60.93	50.862	23.58	10.95	4.97	2.61	0.04	9.88
425.36	109.17	-0.06	60.9	51.028	23.67	11.03	5.09	2.8	-0.17	9.8
425.717	109.27	-0.05	61.09	51.168	23.75	11.09	5.16	2.96	-0.34	9.88
426.074	109.28	-0.07	61.16	51.278	23.82	11.12	5.16	2.74	-0.2	9.84
426.431	109.25	-0.05	61.16	51.384	23.73	11.08	5.09	2.65	-0.41	9.76
426.788	109.23	-0.06	61.1	51.488	23.8	11.13	5.23	2.76	0.01	9.71
427.145	109.31	-0.05	61.32	51.574	23.64	11.28	5.27	2.84	0.57	9.68
427.501	109.42	-0.07	61.3	51.666	23.57	11.3	5.25	2.66	0.5	9.76
427.858	109.65	-0.05	61.52	51.726	23.63	11.24	5.18	3	0.88	9.91
428.215	109.63	-0.08	61.49	51.744	23.66	11.21	5.15	2.96	1.13	9.86
428.572	109.64	-0.13	61.43	51.754	23.73	11.46	5.27	3.23	1.41	9.82
428.928	109.92	-0.08	61.67	51.764	23.93	11.49	5.28	3.24	1.64	9.84
429.285	109.94	-0.1	61.76	51.76	23.92	11.48	5.25	3.47	1.52	9.9
429.642	110.14	-0.09	61.55	51.768	24.1	11.45	5.21	3.57	1.03	9.93
429.998	110.25	-0.07	61.81	51.796	24.31	11.42	5.23	3.61	1.13	9.89
430.355	110.31	-0.1	61.72	51.848	24.31	11.5	5.27	3.42	0.96	9.83
430.712	110.45	-0.11	61.81	51.9	24.43	11.64	5.35	3.29	0.65	9.74
431.068	110.53	-0.09	61.8	51.974	24.36	11.6	5.28	3.36	0.35	9.63
431.425	110.68	-0.03	61.49	52.086	24.41	11.77	5.45	3.2	-0.05	9.55
431.781	110.59	-0.02	61.52	52.23	24.43	11.78	5.39	2.66	-0.08	9.51
432.137	110.85	0.02	61.63	52.386	24.55	11.79	5.46	2.51	0.25	9.46
432.494	111.11	0.05	61.48	52.584	24.58	11.81	5.53	2.81	0.03	9.44
432.85	111.01	0.07	61.5	52.794	24.73	11.89	5.66	2.57	-0.07	9.37
433.206	111.08	0.13	61.43	53.018	24.78	11.93	5.69	2.51	0.09	9.48
433.563	110.98	0.12	61.55	53.256	24.96	11.81	5.82	2.36	-0.05	9.66
433.919	111.17	0.15	61.61	53.51	25.05	11.79	5.92	2.74	0.22	9.59
434.275	111.28	0.18	61.57	53.752	25.17	11.84	6.01	3.16	0.41	9.42
434.631	111.33	0.19	61.71	54.016	25.27	11.83	5.94	2.93	0.14	9.39
434.987	111.38	0.19	61.79	54.264	25.44	11.87	5.91	2.81	0.12	9.35
435.344	111.28	0.16	62.05	54.52	25.55	11.83	5.96	3.09	0.14	9.33
435.7	111.45	0.15	62.22	54.77	25.74	11.83	5.96	3.16	-0.05	9.23
436.056	111.5	0.18	62.06	55.028	25.89	12	5.95	3.45	0.14	9.19
436.412	111.53	0.21	62.36	55.296	25.87	11.98	5.78	2.8	0.36	9.19
436.768	111.52	0.16	62.64	55.592	25.95	12.13	5.85	2.56	0.36	9.25
437.123	111.71	0.15	62.71	55.876	26	12.31	5.97	2.58	0.62	9.27
437.479	111.75	0.16	62.51	56.17	26.18	12.53	6.17	2.57	0.72	9.27
437.835	111.76	0.13	62.48	56.468	26.2	12.69	6.14	2.6	0.87	9.34
438.191	111.84	0.14	62.45	56.748	26.2	12.64	6.21	2.78	1.22	9.35
438.547	111.93	0.19	62.41	57.012	26.16	12.63	6.26	2.44	1.34	9.23
438.902	111.99	0.16	62.28	57.29	26.29	12.69	6.38	2.87	1.43	9.33
439.258	112.21	0.18	62.3	57.532	26.29	12.62	6.32	2.84	1.02	9.29
439.614	112.32	0.2	62.29	57.774	26.37	12.6	6.38	3.14	0.87	9.23
439.969	112.28	0.15	62.54	58.01	26.23	12.61	6.37	3.03	0.99	9.24
440.325	112.39	0.16	62.28	58.232	26.36	12.79	6.46	2.82	0.86	9.15
440.681	112.55	0.22	61.95	58.448	26.61	12.95	6.46	2.69	0.56	9.16
441.036	112.58	0.19	62.04	58.678	26.66	12.85	6.4	2.74	0.87	9.29
441.392	112.75	0.2	62.14	58.878	26.81	12.91	6.42	2.52	0.62	9.22
441.747	112.77	0.23	62.14	59.064	27.02	12.94	6.55	2.38	0.74	9.32
442.102	112.8	0.21	62.02	59.258	27.07	13.07	6.63	2.29	0.64	9.37
442.458	112.94	0.16	62	59.392	27.27	13.18	6.7	2.23	0.64	9.33
442.813	112.94	0.2	62.18	59.522	27.25	13.17	6.68	2.1	0.66	9.38
443.169	112.74	0.17	62.39	59.654	27.31	13.25	6.75	2.12	0.78	9.38
443.524	112.76	0.19	62.56	59.772	27.37	13.47	6.86	1.95	0.25	9.25
443.879	112.9	0.23	62.36	59.868	27.41	13.59	6.94	2.26	0.29	9.16
444.234	112.97	0.23	62.28	59.982	27.51	13.71	6.99	2.41	0.24	9.09
444.589	112.97	0.23	62.17	60.056	27.78	13.77	7.05	2.45	0.55	9.1
444.945	113.01	0.28	62.02	60.112	27.9	13.75	7.01	2.5	0.5	9.1
445.3	113.05	0.24	61.88	60.158	28.13	13.82	7.2	2.87	0.68	8.97
445.655	113.01	0.23	61.81	60.206	28.25	13.98	7.39	2.96	0.59	8.85
446.01	113.03	0.28	61.55	60.24	28.5	13.96	7.45	3.23	0.64	8.88
446.365	113.02	0.3	61.6	60.322	28.69	14.1	7.54	2.95	0.55	9
446.72	113	0.28	61.54	60.416	28.76	14.19	7.55	2.93	0.92	8.99
447.075	113.28	0.3	61.48	60.512	28.77	14.16	7.55	2.81	0.81	8.93
447.429	113.39	0.26	61.3	60.594	28.81	14.09	7.54	2.7	0.92	8.93
447.784	113.4	0.25	61.35	60.684	28.96	14.08	7.5	2.56	0.97	8.95
448.139	113.36	0.26	61.15	60.73	29.03	14	7.42	2.71	0.94	8.94
448.494	113.46	0.26	61.23	60.774	29.03	14.2	7.51	2.47	1.08	8.82
448.849	113.38	0.24	61.02	60.804	29.12	14.23	7.5	2.47	1.17	8.68
449.203	113.4	0.29	60.72	60.844	29.28	14.15	7.61	2.44	1.09	8.56
449.558	113.41	0.27	60.71	60.868	29.47	14.32	7.73	2.39	1.03	8.52
449.913	113.41	0.23	60.78	60.894	29.65	14.61	7.86	2.94	0.87	8.51
450.267	113.51	0.22	60.67	60.91	29.74	14.63	7.9	3.01	0.44	8.41
450.622	113.72	0.23	60.7	60.908	29.92	14.66	8	3.07	0.39	8.42
450.976	113.61	0.27	60.48	60.896	30.08	14.76	8.01	3.45	0.48	8.43
451.331	113.49	0.25	60.38	60.9	30.24	14.87	8.09	3.75	0.66	8.43
451.685	113.56	0.24	60.49	60.89	30.5	15.12	8.24	4.14	0.48	8.46
452.04	113.69	0.23	60.28	60.876	30.63	15.23	8.35	4.24	0.48	8.47
452.394	113.68	0.22	60.24	60.872	30.75	15.27	8.51	4.12	0.87	8.36
452.748	113.73	0.22	60.18	60.748	30.96	15.44	8.79	4.05	1.42	8.39
453.103	113.7	0.22	60.04	60.606	31.02	15.73	8.99	3.62	1.47	8.34
453.457	113.66	0.24	59.92	60.47	31.2	15.77	9.13	3.57	1.48	8.37
453.811	113.83	0.25	59.93	60.32	31.39	15.84	9.32	3.29	1.4	8.34
454.165	113.74	0.25	59.59	60.192	31.52	15.96	9.38	3.18	1.7	8.22
454.52	113.57	0.25	59.48	60.184	31.66	16.12	9.56	3.16	1.66	8.17
454.874	113.7	0.23	59.24	60.182	31.86	16.23	9.6	3.18	1.41	8.16
455.228	113.86	0.26	59.05	60.176	32.04	16.44	9.62	3.3	1.37	8.17
455.582	113.91	0.29	58.98	60.184	32.34	16.54	9.72	3.58	1.67	8.23
455.936	113.9	0.3	58.89	60.162	32.54	16.72	9.81	3.42	1.6	8.13
456.29	113.9	0.31	58.76	59.936	32.66	16.86	9.88	3.55	1.54	8.12
456.644	113.98	0.34	58.74	59.722	32.81	16.92	9.93	3.53	1.43	8.19
456.998	114.03	0.33	58.59	59.506	32.89	17.04	9.9	3.39	1.46	8.13
457.352	114.34	0.31	58.41	59.282	33.12	17.22	10.05	3.39	1.66	8.14
457.705	114.27	0.33	58.24	59.068	33.37	17.31	10.17	3.27	1.33	8.1
458.059	114.38	0.34	58.13	59.01	33.51	17.45	10.32	3.29	1.13	8.04
458.413	114.47	0.36	57.83	58.93	33.85	17.61	10.41	3.49	0.93	8.12
458.767	114.35	0.37	57.6	58.854	34.13	17.75	10.46	3.5	0.85	8.06
459.12	114.47	0.4	57.47	58.564	34.53	17.99	10.61	3.49	0.58	8
459.474	114.56	0.39	57.31	58.25	34.95	18.15	10.76	3.8	0.74	7.92
459.828	114.48	0.39	57.15	57.978	35.32	18.28	10.84	3.62	0.32	7.81
460.181	114.47	0.37	56.92	57.696	35.52	18.36	10.92	3.85	0.57	7.76
460.535	114.52	0.35	56.45	57.424	35.85	18.56	10.97	3.74	0.65	7.71
460.888	114.54	0.4	56.38	57.366	36.07	18.74	11.2	3.64	0.95	7.59
461.242	114.54	0.4	56.25	57.326	36.38	18.96	11.46	3.56	1.23	7.51
461.595	114.63	0.41	56.22	57.262	36.54	19.15	11.64	3.67	1.29	7.46
461.949	114.61	0.41	56.29	57.206	36.93	19.36	11.76	3.76	1.37	7.53
462.302	114.67	0.4	56.19	57.136	37.24	19.67	12.01	3.73	1.68	7.55
462.655	114.82	0.39	56.06	57.056	37.63	20.07	12.21	3.4	1.64	7.52
463.009	114.61	0.42	56	56.958	38.01	20.23	12.41	3.46	1.65	7.48
463.362	114.47	0.41	55.87	56.87	38.41	20.51	12.49	3.16	1.55	7.51
463.715	114.6	0.38	55.71	56.776	38.69	20.74	12.59	3.02	1.41	7.53
464.068	114.76	0.4	55.41	56.678	39.01	20.99	12.79	2.97	1.52	7.53
464.422	114.72	0.41	54.96	56.352	39.39	21.2	13.06	2.84	1.35	7.47
464.775	114.69	0.36	54.84	56.024	39.65	21.44	13.2	2.94	1.05	7.44
465.128	114.6	0.33	54.53	55.696	39.97	21.61	13.37	3.09	1.18	7.39
465.481	114.54	0.33	54.47	55.366	40.25	21.95	13.48	2.85	1.36	7.39
465.834	114.6	0.36	54.24	55.038	40.48	22.22	13.75	3.02	1.4	7.28
466.187	114.57	0.33	54.07	54.912	40.96	22.54	13.98	3.06	1.23	7.17
466.54	114.57	0.34	53.91	54.798	41.35	22.73	14.06	2.96	1.33	7.15
466.893	114.63	0.29	53.79	54.686	41.53	23.06	14.18	3.09	1.45	7.1
467.245	114.75	0.33	53.33	54.576	41.77	23.28	14.42	2.94	1.63	7.01
467.598	114.73	0.38	53.3	54.446	42.02	23.57	14.62	2.97	1.51	7
467.951	114.77	0.35	53.13	53.926	42.35	23.84	14.78	3.14	1.44	6.94
468.304	114.85	0.37	53.15	53.408	42.75	24.01	14.93	2.98	1.42	6.98
468.656	114.84	0.38	52.96	52.876	42.92	24.29	15.18	2.97	1.51	7
469.009	114.93	0.42	52.71	52.324	43.18	24.57	15.51	3.2	1.2	6.94
469.362	114.94	0.42	52.62	51.792	43.53	24.88	15.77	3.17	0.98	6.92
469.714	114.91	0.39	52.63	51.66	44.05	25.18	16.08	3.08	1.07	6.94
470.067	115.09	0.45	52.31	51.522	44.39	25.57	16.38	3.13	1.24	6.9
470.42	115.2	0.44	52.01	51.378	44.74	25.88	16.59	3.17	1.21	6.9
470.772	115.24	0.46	51.73	51.24	45.1	26.32	16.94	3.22	1.03	6.88
471.124	115.26	0.45	51.47	51.084	45.49	26.58	17.19	3.48	1.19	6.84
471.477	115.28	0.45	51.29	50.916	45.91	26.87	17.45	3.28	1.39	6.88
471.829	115.19	0.45	51.21	50.746	46.4	27.18	17.82	3.26	1.51	6.83
472.182	115.17	0.44	50.99	50.574	46.74	27.52	18.06	3.29	1.5	6.76
472.534	115.24	0.47	51	50.382	47.12	27.7	18.29	3.32	1.51	6.76
472.886	115.38	0.48	50.81	50.178	47.35	27.95	18.63	3.17	1.3	6.67
473.238	115.46	0.49	50.55	49.972	47.6	28.22	18.86	3.23	1.62	6.57
473.591	115.53	0.49	50.49	49.752	47.89	28.53	19.19	2.96	1.47	6.54
473.943	115.39	0.48	50.36	49.528	48.25	28.97	19.42	2.87	1.36	6.46
474.295	115.26	0.47	49.99	49.214	48.46	29.34	19.63	2.92	1.11	6.46
474.647	115.21	0.46	49.7	48.914	48.72	29.62	19.89	3.09	1.11	6.43
474.999	115.28	0.44	49.2	48.62	49.1	30.1	20.28	3.15	1.17	6.37
475.351	115.35	0.41	49.03	48.32	49.62	30.44	20.63	3.29	1.26	6.39
475.703	115.39	0.42	48.72	48.012	50.03	30.79	21.02	3.52	0.95	6.34
476.055	115.43	0.41	48.41	47.792	50.34	31.19	21.22	3.72	1	6.29
476.407	115.33	0.4	48.1	47.566	50.54	31.52	21.59	3.81	1.09	6.26
476.759	115.04	0.38	47.81	47.344	50.94	31.8	21.9	3.47	1.31	6.27
477.111	114.98	0.36	47.47	47.128	51.29	32.2	22.21	3.55	1.16	6.29
477.462	114.95	0.35	47.2	46.916	51.64	32.67	22.46	3.41	0.75	6.21
477.814	114.99	0.35	46.99	46.696	51.88	33.15	22.73	3.48	0.97	6.19
478.166	115.08	0.36	46.71	46.396	52.39	33.68	23.14	3.28	1.13	6.18
478.518	115.07	0.38	46.38	46.076	52.75	34.14	23.5	3.4	1.08	6.11
478.869	115.05	0.39	46.05	45.754	53.11	34.64	23.76	3.57	1.22	6.11
479.221	114.93	0.38	45.74	45.432	53.42	35.21	24.17	3.87	1.13	5.96
479.572	114.95	0.38	45.61	45.12	53.8	35.79	24.56	3.75	1.48	5.93
479.924	114.9	0.38	45.31	44.896	54.26	36.18	24.99	3.71	1.69	5.95
480.275	114.97	0.35	44.91	44.696	54.66	36.62	25.39	3.54	1.37	5.9
480.627	115.07	0.35	44.84	44.496	54.75	36.94	25.74	3.82	1.37	5.93
480.978	115.11	0.38	44.47	44.282	55.14	37.36	26.16	3.71	1.51	5.95
481.33	115.15	0.36	44.24	44.058	55.56	37.82	26.71	3.49	1.47	5.91
481.681	115.15	0.38	43.98	43.822	55.86	38.06	27.05	3.61	1.5	5.93
482.032	115.09	0.38	43.66	43.552	56.15	38.36	27.43	3.43	1.21	5.92
482.384	115.22	0.36	43.55	43.28	56.36	38.8	27.83	3.6	1.19	5.92
482.735	115.09	0.35	43.22	42.998	56.49	39.21	28.2	3.88	1.4	5.87
483.086	115.15	0.36	42.76	42.732	56.82	39.7	28.56	3.64	1.39	5.81
483.437	115.22	0.36	42.55	42.462	57.15	40.16	29.09	3.6	1.44	5.82
483.788	115.28	0.37	42.07	42.194	57.49	40.73	29.47	3.64	1.46	5.79
484.139	115.34	0.38	41.76	41.908	57.68	41.24	29.93	3.46	1.44	5.78
484.491	115.4	0.39	41.42	41.62	58.09	41.76	30.45	3.68	1.27	5.71
484.842	115.39	0.37	40.99	41.328	58.35	42.16	30.8	3.62	1.19	5.66
485.193	115.27	0.39	40.75	41.034	58.7	42.7	31.21	3.7	1.16	5.66
485.543	115.29	0.38	40.38	40.752	59.07	43.19	31.77	3.91	1.11	5.63
485.894	115.29	0.37	40	40.478	59.24	43.7	32.11	3.9	1.08	5.64
486.245	115.23	0.4	39.88	40.202	59.26	44.16	32.57	4.06	0.95	5.58
486.596	115.39	0.42	39.52	39.934	59.56	44.76	33.09	4.04	1.12	5.58
486.947	115.41	0.4	39.15	39.596	59.46	45.33	33.53	4.03	1.41	5.55
487.298	115.36	0.43	38.77	39.248	59.56	45.8	34.04	4.07	1.54	5.51
487.648	115.33	0.43	38.45	38.9	59.76	46.29	34.56	4.04	1.55	5.42
487.999	115.33	0.43	38.16	38.558	59.77	46.71	34.9	3.93	1.58	5.37
488.35	115.34	0.44	37.85	38.206	59.87	47.08	35.41	4.08	1.55	5.3
488.7	115.36	0.46	37.41	37.912	60.12	47.55	35.81	3.94	1.61	5.29
489.051	115.46	0.48	37.17	37.624	60.31	48.17	36.35	4.07	1.59	5.24
489.401	115.5	0.48	36.83	37.34	60.49	48.53	36.87	4.09	1.56	5.21
489.752	115.47	0.49	36.56	37.062	60.69	49.02	37.34	4.09	1.52	5.22
490.102	115.49	0.46	36.17	36.79	60.86	49.46	37.84	3.91	1.56	5.22
490.453	115.35	0.46	35.79	36.516	61.05	50.12	38.37	3.89	1.75	5.24
490.803	115.28	0.47	35.61	36.256	61.25	50.6	38.8	3.87	1.8	5.21
491.154	115.28	0.44	35.34	36	61.34	50.93	39.26	3.88	1.72	5.23
491.504	115.32	0.44	34.95	35.752	61.42	51.15	39.64	3.87	1.67	5.2
491.854	115.3	0.43	34.58	35.504	61.65	51.59	40.03	3.96	1.56	5.14
492.204	115.19	0.44	34.28	35.27	61.56	52.11	40.44	3.95	1.48	5.08
492.555	115.18	0.43	34.05	35.02	61.58	52.57	40.89	4.05	1.43	5.03
492.905	115.26	0.42	33.81	34.772	61.46	52.87	41.31	4.05	1.34	4.98
493.255	115.18	0.39	33.38	34.526	61.41	53.39	41.83	4.1	1.38	4.97
493.605	115.22	0.4	33.2	34.28	61.5	53.94	42.27	4.06	1.59	4.97
493.955	115.18	0.4	32.84	34.04	61.4	54.39	42.71	4.32	1.56	4.95
494.305	115.31	0.38	32.57	33.814	61.34	54.87	43.33	4.3	1.74	4.94
494.655	115.39	0.39	32.3	33.584	61.47	55.37	43.99	4.27	1.68	4.91
495.005	115.45	0.4	31.95	33.36	61.5	55.8	44.52	4.37	1.61	4.89
495.355	115.37	0.4	31.64	33.144	61.52	56.23	45.18	4.41	1.43	4.85
495.705	115.45	0.42	31.44	32.922	61.5	56.59	45.68	4.26	1.33	4.84
496.054	115.56	0.41	31.07	32.71	61.41	56.79	46.13	4.36	1.33	4.78
496.404	115.59	0.4	30.86	32.51	61.34	57.12	46.63	4.02	1.56	4.79
496.754	115.55	0.4	30.76	32.172	61.26	57.52	47.14	4.16	1.58	4.78
497.104	115.62	0.41	30.5	31.828	61.07	57.61	47.38	4.3	1.94	4.76
497.453	115.55	0.39	30.38	31.498	61.01	58.11	47.91	4.27	2.08	4.75
497.803	115.57	0.4	30.16	31.158	61.06	58.32	48.21	4.49	2.33	4.78
498.153	115.51	0.4	29.97	30.816	61.02	58.73	48.68	4.83	2.34	4.78
498.502	115.46	0.38	29.74	30.614	60.88	59.15	49.33	5.08	2.18	4.72
498.852	115.36	0.39	29.62	30.414	60.9	59.49	49.83	5.3	2	4.62
499.201	115.55	0.41	29.36	30.208	60.98	59.8	50.06	5.17	1.84	4.63
499.551	115.53	0.39	29.13	30.016	60.91	60.22	50.66	5.42	1.55	4.55
499.9	115.57	0.38	28.88	29.82	60.77	60.59	51.15	5.69	1.56	4.61
500.249	115.61	0.39	28.73	29.628	60.61	60.98	51.67	5.66	1.61	4.57
500.599	115.65	0.4	28.43	29.46	60.69	61.33	52.25	5.71	1.54	4.51
500.948	115.67	0.4	28.21	29.294	60.66	61.6	52.62	5.86	1.67	4.44
501.297	115.87	0.42	27.9	29.124	60.45	61.9	52.99	5.95	1.79	4.41
501.646	115.94	0.41	27.7	28.958	60.15	62.2	53.35	6.11	2.03	4.35
501.996	115.97	0.44	27.53	28.794	60.07	62.53	53.72	5.96	2.12	4.4
502.345	116.01	0.44	27.3	28.612	60.02	62.55	54.07	5.97	2.19	4.33
502.694	116.02	0.43	27.02	28.436	59.93	62.84	54.44	6.23	2.19	4.28
503.043	115.88	0.43	26.88	28.26	59.45	62.77	54.58	6.36	2.26	4.27
503.392	115.82	0.43	26.62	28.088	59.29	62.98	55.05	6.55	2.48	4.26
503.741	115.73	0.44	26.43	27.92	59.19	63.02	55.39	6.6	2.5	4.22
504.09	115.73	0.45	26.19	27.752	59.03	63.26	55.94	6.78	2.5	4.19
504.439	115.81	0.44	25.92	27.59	58.87	63.4	56.5	6.96	2.76	4.14
504.788	115.77	0.45	25.8	27.426	58.7	63.7	57.03	7.09	2.89	4.1
505.137	115.72	0.44	25.58	27.26	58.5	63.75	57.54	7.14	2.98	4.06
505.485	115.71	0.45	25.28	27.09	58.55	64.05	57.94	7.18	3.19	4
505.834	115.75	0.42	25.09	26.926	58.38	64.17	58.29	7.16	3.16	4.03
506.183	115.72	0.45	24.93	26.752	58.19	64.53	58.94	7.55	3.37	4.05
506.532	115.78	0.44	24.81	26.578	58.1	64.57	59.29	7.76	3.37	4.02
506.88	115.78	0.43	24.67	26.408	57.86	64.68	59.44	8.06	3.09	3.99
507.229	115.78	0.44	24.46	26.24	57.56	64.42	59.57	8.2	2.82	3.99
507.577	115.83	0.43	24.33	26.07	57.44	64.58	59.78	8.41	2.8	4.01
507.926	115.8	0.44	24.25	25.906	57.09	64.77	60.08	8.53	2.81	4.04
508.274	115.63	0.44	24.19	25.732	56.97	64.83	60.41	8.79	2.69	4.01
508.623	115.65	0.43	23.95	25.558	56.84	65.06	60.61	9.05	2.5	4.02
508.971	115.51	0.43	23.74	25.382	56.61	65.25	60.94	9.41	2.58	4.05
509.32	115.6	0.42	23.54	25.202	56.42	65.42	61.33	9.63	2.76	4.06
509.668	115.57	0.42	23.26	25.022	56.27	65.64	61.56	9.99	2.98	4.03
510.016	115.49	0.39	23.02	24.864	55.96	65.71	61.66	10.47	2.95	4
510.365	115.48	0.4	22.85	24.714	55.79	65.68	61.82	10.85	3.17	3.98
510.713	115.54	0.39	22.52	24.558	55.48	65.83	62.01	11.09	3.36	4.01
511.061	115.59	0.4	22.37	24.408	55.16	65.67	62.11	11.28	3.55	3.99
511.409	115.49	0.4	22.17	24.26	55.04	65.7	62.32	11.57	3.54	3.98
511.757	115.53	0.38	22.06	24.108	54.86	65.55	62.54	11.92	3.76	3.95
512.105	115.56	0.35	21.93	23.962	54.59	65.62	62.8	12.17	3.81	3.9
512.453	115.57	0.37	21.8	23.828	54.32	65.52	63.11	12.53	3.94	3.87
512.801	115.65	0.36	21.64	23.694	54.14	65.55	63.39	12.88	3.88	3.84
513.149	115.56	0.36	21.54	23.564	54.02	65.49	63.48	13.43	3.98	3.79
513.497	115.53	0.36	21.4	23.426	53.77	65.5	63.65	13.94	4.05	3.77
513.845	115.54	0.37	21.22	23.276	53.48	65.46	63.64	14.36	4.09	3.75
514.193	115.48	0.37	21	23.124	53.16	65.59	63.79	14.76	4.19	3.77
514.541	115.46	0.36	20.84	22.986	52.85	65.54	63.95	15.07	4.17	3.82
514.889	115.44	0.36	20.6	22.846	52.62	65.6	63.95	15.45	4.15	3.84
515.236	115.53	0.37	20.41	22.71	52.42	65.44	64.14	15.87	4.34	3.82
515.584	115.46	0.37	20.27	22.576	52.06	65.43	64.33	16.35	4.27	3.79
515.932	115.42	0.41	20.07	22.434	51.95	65.4	64.53	16.77	4.28	3.79
516.279	115.36	0.39	19.86	22.28	51.65	65.15	64.69	17.15	4.35	3.8
516.627	115.43	0.39	19.66	22.13	51.55	65.08	64.81	17.75	4.29	3.77
516.974	115.45	0.39	19.49	21.99	51.4	64.91	64.81	18.39	4.41	3.77
517.322	115.48	0.37	19.4	21.854	51.15	64.83	65	18.91	4.66	3.76
517.669	115.48	0.38	19.19	21.732	50.88	64.71	64.98	19.64	4.65	3.75
518.017	115.57	0.36	19.03	21.614	50.7	64.65	64.91	20.15	4.77	3.76
518.364	115.54	0.36	18.95	21.496	50.44	64.56	65.01	20.62	5.01	3.77
518.712	115.61	0.36	18.9	21.378	50.21	64.65	65.07	21.35	5.2	3.75
519.059	115.54	0.34	18.87	21.266	49.84	64.48	65.06	21.88	5.13	3.74
519.406	115.55	0.35	18.84	21.154	49.51	64.38	65.05	22.55	5.24	3.71
519.753	115.54	0.34	18.75	21.05	49.42	64.25	65.03	22.98	5.07	3.72
520.101	115.56	0.33	18.77	20.95	49.29	64.26	65.19	23.24	4.9	3.78
520.448	115.41	0.33	18.66	20.848	48.92	64.08	65.33	23.7	4.82	3.77
520.795	115.31	0.35	18.54	20.744	48.57	63.95	65.15	24.26	4.85	3.79
521.142	115.24	0.37	18.39	20.644	48.28	63.73	65.13	24.65	4.86	3.81
521.489	115.18	0.36	18.22	20.542	48.11	63.51	64.94	25.04	4.9	3.76
521.836	115.01	0.37	17.99	20.44	47.85	63.55	64.98	25.25	4.88	3.72
522.183	115	0.39	17.79	20.338	47.48	63.46	64.91	25.93	4.86	3.69
522.53	114.87	0.37	17.61	20.238	47.07	63.26	64.79	26.79	5.04	3.65
522.877	114.84	0.38	17.56	20.14	46.86	63.23	64.68	27.26	5.33	3.68
523.224	114.79	0.37	17.44	20.042	46.63	63.15	64.62	27.87	5.23	3.64
523.57	114.78	0.37	17.36	19.946	46.34	63	64.52	28.57	5.02	3.62
523.917	114.78	0.36	17.28	19.862	45.99	62.78	64.41	29.16	5.15	3.66
524.264	114.87	0.34	17.21	19.782	45.81	62.5	64.33	29.98	5.18	3.64
524.611	114.93	0.34	17.22	19.704	45.61	62.2	64.19	30.44	5.36	3.64
524.957	114.98	0.33	17.2	19.624	45.32	62.01	64.01	30.92	5.4	3.63
525.304	115.14	0.33	17.03	19.542	44.99	61.68	63.8	31.47	5.15	3.57
525.651	115.22	0.32	17	19.45	44.65	61.28	63.68	31.99	5.14	3.57
525.997	115.21	0.28	16.94	19.356	44.44	61.11	63.5	32.6	5.23	3.58
526.344	115.21	0.3	16.91	19.26	44.2	61.03	63.54	33.38	5.23	3.59
526.69	115.24	0.29	16.94	19.164	43.94	60.86	63.37	33.92	5.29	3.59
527.036	115.21	0.29	16.83	19.078	43.59	60.69	63.24	34.39	5.39	3.61
527.383	115.22	0.27	16.67	18.998	43.31	60.55	63.16	35.07	5.39	3.57
527.729	115.14	0.29	16.68	18.918	43.09	60.32	62.88	35.8	5.59	3.59
528.075	115.06	0.3	16.58	18.838	42.86	60.17	62.87	36.21	5.71	3.59
528.422	115.07	0.29	16.59	18.762	42.59	59.99	62.79	36.91	5.92	3.64
528.768	115.06	0.31	16.48	18.69	42.26	59.71	62.58	37.37	6.09	3.63
529.114	114.94	0.31	16.37	18.62	41.98	59.53	62.61	37.8	6.19	3.67
529.46	114.88	0.31	16.28	18.56	41.66	59.32	62.47	38.41	6.24	3.63
529.806	114.84	0.31	16.21	18.508	41.39	59.02	62.24	38.86	6.13	3.68
530.152	114.81	0.28	16.11	18.458	41.07	58.76	62.25	39.36	6.24	3.69
530.499	114.82	0.3	16.03	18.406	40.81	58.6	62.02	40.14	6.31	3.69
530.845	114.8	0.29	15.87	18.356	40.51	58.31	61.84	40.38	6.41	3.59
531.19	114.85	0.3	15.88	18.296	40.38	58.16	61.64	41.01	6.47	3.62
531.536	114.89	0.3	15.76	18.234	40.05	57.95	61.17	41.74	6.56	3.63
531.882	114.89	0.27	15.72	18.178	39.83	57.71	60.98	42.41	6.55	3.66
532.228	114.87	0.26	15.63	18.12	39.62	57.52	60.59	43.23	6.75	3.68
532.574	114.82	0.26	15.54	18.06	39.42	57.33	60.43	44.06	6.88	3.63
532.92	114.82	0.25	15.46	18.01	39.16	57.06	60.11	44.63	6.9	3.64
533.265	114.89	0.24	15.33	17.958	38.9	56.71	59.98	45.37	6.93	3.62
533.611	114.98	0.25	15.23	17.902	38.6	56.34	59.79	45.91	7	3.57
533.957	115.05	0.26	15.17	17.846	38.37	56.04	59.69	46.26	7.06	3.57
534.302	115.07	0.24	15.1	17.792	38.15	55.85	59.5	46.75	7.19	3.6
534.648	115.16	0.23	15.13	17.734	37.82	55.69	59.5	47.3	7.27	3.63
534.993	115.06	0.22	15.05	17.636	37.48	55.48	59.15	47.75	7.34	3.66
535.339	115	0.24	15.06	17.544	37.16	55.1	58.91	48.47	7.56	3.68
535.684	114.74	0.05	15.02	17.454	36.96	55	58.54	49.02	7.78	3.69
536.03	114.76	0.04	14.99	17.372	36.7	54.8	58.22	49.6	7.69	3.71
536.375	114.81	0.01	15.49	17.29	36.9	55.08	58.44	51.33	7.84	4.17
536.721	114.88	0.02	15.44	17.254	36.64	54.78	58.27	52	7.84	4.13
537.066	114.89	0.01	15.38	17.22	36.46	54.44	57.91	52.38	8.06	4.07
537.411	114.93	0.02	15.41	17.194	36.32	54.16	57.73	52.91	8.09	4.11
537.756	114.86	0.01	15.36	17.162	36.11	53.98	57.42	53.39	8.07	4.05
538.101	114.83	0.03	15.4	17.138	35.83	53.62	57.28	53.94	8.25	4.08
538.447	114.74	0.06	15.32	17.108	35.55	53.31	57.16	54.64	8.62	4.05
538.792	114.82	0.06	14.74	17.126	34.84	52.47	56.41	54.42	8.67	3.64
539.137	114.91	0.03	14.7	17.138	34.53	52.07	55.97	54.56	8.85	3.68
539.482	115.23	0.26	14.63	17.148	34.24	51.78	55.76	55.09	8.75	3.69
539.827	115.21	0.27	14.56	17.148	33.97	51.49	55.64	55.86	8.74	3.66
540.172	115.21	0.28	14.52	17.158	33.7	51.28	55.45	56.29	8.94	3.72
540.517	115.18	0.28	14.43	17.116	33.46	51.01	54.91	56.93	8.9	3.71
540.861	115.11	0.3	14.35	17.072	33.24	50.66	54.49	57.34	8.78	3.76
541.206	115.06	0.3	14.43	17.026	32.96	50.43	54.27	57.73	8.9	3.72
541.551	115.13	0.31	14.38	16.99	32.78	50.14	54.06	58.73	9	3.62
541.896	115.16	0.31	14.33	16.942	32.55	49.85	53.8	59.37	9.33	3.68
542.241	115.21	0.31	14.28	16.898	32.26	49.5	53.39	59.61	9.67	3.65
542.585	115.12	0.32	14.23	16.848	32.02	49.26	53.19	60.29	10.02	3.61
542.93	115.03	0.34	14.21	16.802	31.87	48.99	53.16	60.78	10.05	3.6
543.274	115	0.32	14.2	16.754	31.56	48.9	52.96	61.47	10.33	3.6
543.619	115.02	0.33	14.08	16.708	31.36	48.54	52.66	62.22	10.7	3.58
543.963	115.07	0.35	14.02	16.658	31.09	48.43	52.34	62.89	10.97	3.64
544.308	115.04	0.33	13.95	16.616	30.93	48.2	52.13	63.6	11	3.65
544.652	115.05	0.35	13.98	16.57	30.77	48.17	51.91	64.31	11.01	3.65
544.997	115.08	0.35	13.93	16.518	30.55	47.83	51.49	64.78	10.99	3.63
545.341	115.06	0.33	13.86	16.468	30.27	47.48	51.13	65.31	11.41	3.59
545.685	115.09	0.32	13.83	16.422	30.13	47.24	50.84	65.85	11.73	3.55
546.03	115.05	0.31	13.78	16.372	29.92	46.99	50.45	65.88	11.91	3.55
546.374	115.15	0.31	13.85	16.328	29.69	46.6	50.31	66.16	12.21	3.59
546.718	115.19	0.29	13.91	16.288	29.4	46.23	49.97	66.57	12.45	3.56
547.062	115.11	0.29	13.83	16.25	29.14	45.82	49.65	67.08	12.8	3.55
547.406	115.01	0.28	13.88	16.21	28.96	45.54	49.51	67.74	13.26	3.62
547.75	114.87	0.29	13.9	16.172	28.73	45.28	49.21	68.04	13.34	3.69
548.094	114.85	0.3	13.9	16.128	28.46	44.91	49	68.4	13.51	3.71
548.438	114.88	0.29	13.87	16.084	28.2	44.53	48.66	69.19	13.6	3.73
548.782	114.75	0.28	13.77	16.042	27.95	44.37	48.45	69.59	13.76	3.72
549.126	114.75	0.27	13.72	15.998	27.76	44.17	48.1	70.1	14.25	3.71
549.47	114.65	0.27	13.58	15.954	27.57	43.75	47.81	70.53	14.62	3.82
549.814	114.67	0.28	13.47	15.916	27.28	43.44	47.44	70.89	14.76	3.81
550.158	114.71	0.29	13.45	15.884	27.1	43.19	47.25	71.48	15.11	3.85
550.502	114.76	0.29	13.38	15.844	26.96	42.96	46.95	71.92	15.36	3.92
550.845	114.86	0.29	13.42	15.798	26.79	42.8	46.9	72.33	15.79	3.96
551.189	114.84	0.28	13.44	15.76	26.65	42.47	46.57	72.93	16.24	3.95
551.533	114.77	0.27	13.36	15.72	26.44	42.07	46.32	73.5	16.46	3.96
551.876	114.89	0.29	13.53	15.676	26.2	41.93	46.04	73.87	16.81	3.96
552.22	114.87	0.28	13.63	15.638	26.1	41.68	45.88	74.09	17.19	4.01
552.563	114.9	0.29	13.61	15.61	25.92	41.45	45.58	74.47	17.54	3.99
552.907	114.82	0.3	13.58	15.574	25.66	41.18	45.25	74.71	18.17	4.02
553.25	114.85	0.3	13.45	15.536	25.46	40.87	44.85	74.92	18.51	4.04
553.594	114.77	0.27	13.35	15.494	25.29	40.6	44.66	75.49	18.95	4.07
553.937	114.61	0.27	13.37	15.45	25.08	40.32	44.41	75.81	19.43	4.12
554.28	114.51	0.29	13.3	15.404	24.94	39.95	44.16	76.3	19.78	4.1
554.624	114.4	0.3	13.15	15.366	24.73	39.74	43.84	76.85	20.18	4.04
554.967	114.43	0.31	13.05	15.32	24.53	39.47	43.6	77.41	20.55	4.07
555.31	114.49	0.31	12.99	15.27	24.4	39.06	43.41	77.71	20.9	4.11
555.653	114.43	0.29	12.96	15.224	24.24	38.82	43.11	78.31	21.26	4.08
555.996	114.41	0.3	12.95	15.174	24.05	38.49	42.72	78.37	21.74	4.1
556.339	114.53	0.29	12.82	15.114	23.92	38.47	42.63	78.45	22.25	4.09
556.682	114.55	0.31	12.68	15.064	23.7	38.39	42.31	78.83	22.61	4.15
557.025	114.54	0.32	12.69	15.022	23.55	38.15	42.13	79.1	23.02	4.22
557.368	114.58	0.31	12.71	14.98	23.28	37.8	41.88	79.32	23.74	4.29
557.711	114.66	0.29	12.63	14.936	23.16	37.7	41.69	79.85	24.22	4.22
558.054	114.66	0.29	12.63	14.9	23	37.41	41.69	80.07	24.83	4.25
558.397	114.69	0.28	12.62	14.86	22.79	37.27	41.51	80.46	25.13	4.28
558.74	114.74	0.29	12.64	14.822	22.59	36.93	41.13	81.05	25.56	4.29
559.083	114.71	0.29	12.61	14.784	22.51	36.6	41.05	81.31	26.19	4.34
559.425	114.66	0.3	12.49	14.746	22.32	36.25	40.79	81.77	26.65	4.31
559.768	114.66	0.3	12.44	14.7	22.2	35.97	40.55	81.88	26.7	4.31
560.111	114.47	0.31	12.41	14.662	22.03	35.62	40.25	81.81	27.03	4.37
560.453	114.46	0.29	12.37	14.622	21.83	35.41	39.88	82.15	27.4	4.5
560.796	114.47	0.29	12.22	14.582	21.68	35.14	39.47	82.46	28.02	4.53
561.138	114.46	0.31	12.19	14.54	21.53	34.87	39.32	82.21	28.46	4.58
561.481	114.42	0.32	12.14	14.504	21.32	34.59	39.04	82.27	28.89	4.56
561.823	114.44	0.32	12.14	14.462	21.18	34.35	38.73	82.22	29.45	4.64
562.166	114.52	0.32	12.03	14.426	21.11	34.25	38.5	82.72	30.4	4.65
562.508	114.52	0.31	12.04	14.392	20.84	34.08	38.12	83.05	31.33	4.63
562.85	114.62	0.31	11.92	14.366	20.7	33.82	37.79	83.32	31.97	4.62
563.193	114.67	0.33	11.93	14.342	20.65	33.6	37.65	83.31	32.45	4.66
563.535	114.7	0.34	11.87	14.33	20.49	33.38	37.35	83.58	32.96	4.74
563.877	114.76	0.33	11.81	14.31	20.39	33.18	37.01	83.77	33.64	4.86
564.219	114.86	0.34	11.82	14.284	20.24	32.94	36.84	83.98	34.21	4.97
564.561	114.84	0.35	11.77	14.26	20.09	32.66	36.57	83.99	34.74	5.03
564.903	114.78	0.34	11.78	14.236	20	32.43	36.47	84.37	34.97	5.14
565.245	114.79	0.35	11.85	14.206	19.86	32.31	36.4	84.56	35.29	5.19
565.587	114.81	0.33	11.86	14.174	19.71	32.09	36.2	84.99	35.95	5.28
565.929	114.71	0.3	11.86	14.144	19.62	31.82	35.97	85.06	36.81	5.35
566.271	114.63	0.3	11.87	14.108	19.39	31.58	35.82	84.95	37.61	5.33
566.613	114.61	0.3	11.78	14.074	19.3	31.38	35.55	85.22	38.27	5.36
566.955	114.54	0.28	11.83	14.04	19.08	31.22	35.34	85.48	39.25	5.45
567.297	114.46	0.28	11.72	14.006	18.93	30.94	35.08	85.75	39.9	5.51
567.639	114.46	0.28	11.65	13.972	18.85	30.69	34.76	86.09	40.81	5.63
567.98	114.28	0.27	11.62	13.94	18.73	30.52	34.56	86.2	41.62	5.69
568.322	114.22	0.27	11.58	13.902	18.59	30.38	34.29	86.45	42.19	5.7
568.664	114.27	0.24	11.57	13.866	18.59	30.23	34.16	86.81	42.72	5.78
569.005	114.19	0.24	11.56	13.832	18.48	30	33.95	86.89	43.36	5.85
569.347	114.16	0.25	11.57	13.806	18.48	29.73	33.74	86.83	43.7	5.97
569.688	114.04	0.3	11.6	13.784	18.42	29.66	33.58	86.85	44.55	6.08
570.03	114.08	0.3	11.6	13.766	18.28	29.5	33.33	86.77	45.42	6.08
570.371	114.04	0.29	11.51	13.744	18.16	29.23	33.2	86.62	45.98	6.15
570.713	114.01	0.28	11.45	13.722	18.09	29.06	33.05	87.15	46.86	6.3
571.054	114.05	0.27	11.47	13.692	17.97	28.85	32.71	87.29	47.74	6.43
571.395	114.03	0.27	11.49	13.666	17.87	28.6	32.42	87.46	48.79	6.47
571.737	114.11	0.26	11.35	13.646	17.65	28.41	32.2	87.56	49.41	6.53
572.078	114.12	0.24	11.24	13.63	17.6	28.11	31.93	87.64	50.07	6.6
572.419	114.08	0.27	11.19	13.62	17.58	27.82	31.79	87.5	50.63	6.8
572.76	114.17	0.27	11.21	13.622	17.5	27.63	31.46	87.68	51.42	6.9
573.101	114.12	0.26	11.23	13.618	17.4	27.35	31.25	87.48	52.02	7.02
573.442	114.14	0.25	11.16	13.608	17.33	27.12	31.06	87.34	52.43	7.09
573.783	114.16	0.23	11.17	13.598	17.28	26.97	30.95	86.88	52.81	7.32
574.124	114.24	0.24	11.25	13.586	17.28	26.81	30.67	87.12	53.68	7.45
574.465	114.24	0.25	11.32	13.57	17.18	26.62	30.54	87.33	54.54	7.61
574.806	114.18	0.25	11.3	13.556	16.98	26.4	30.27	87.65	55.41	7.69
575.147	114.16	0.24	11.31	13.54	16.87	26.18	30.08	87.85	56.05	7.89
575.488	114.25	0.24	11.29	13.518	16.79	25.95	29.84	87.89	56.74	8.03
575.829	114.27	0.26	11.27	13.496	16.71	25.77	29.68	88.32	57.62	8.2
576.169	114.39	0.25	11.21	13.464	16.59	25.64	29.5	88.62	58.75	8.35
576.51	114.42	0.25	11.17	13.43	16.49	25.41	29.29	88.54	59.39	8.53
576.851	114.49	0.23	11.13	13.398	16.36	25.32	29.07	88.64	60.1	8.68
577.191	114.6	0.23	11.13	13.37	16.37	25.11	28.87	88.58	60.86	8.89
577.532	114.54	0.26	11.11	13.344	16.33	24.92	28.68	88.6	61.51	9.06
577.872	114.44	0.26	11.11	13.324	16.34	24.8	28.56	88.61	62.3	9.22
578.213	114.47	0.26	11.11	13.308	16.28	24.58	28.36	88.59	62.97	9.45
578.553	114.44	0.27	11.11	13.298	16.2	24.33	28.08	89.14	63.37	9.66
578.894	114.42	0.28	11.12	13.292	16.19	24.17	27.93	89.33	63.92	9.83
579.234	114.41	0.29	11.1	13.286	16.13	23.88	27.67	89.07	64.36	10.03
579.575	114.42	0.31	11.18	13.278	16.05	23.74	27.52	89.08	64.95	10.25
579.915	114.42	0.29	11.17	13.272	16	23.58	27.35	89.11	65.54	10.47
580.255	114.29	0.29	11.17	13.26	15.76	23.38	27.07	89.04	66.16	10.75
580.595	114.32	0.3	11.21	13.248	15.63	23.13	26.85	89.13	66.73	11.01
580.936	114.41	0.31	11.22	13.238	15.54	22.91	26.59	88.99	67.13	11.21
581.276	114.46	0.31	11.2	13.234	15.42	22.71	26.37	89.22	67.71	11.51
581.616	114.45	0.3	11.2	13.23	15.36	22.62	26.15	89.27	68.56	11.8
581.956	114.44	0.31	11.14	13.236	15.26	22.42	25.95	89.32	69.2	12.1
582.296	114.53	0.31	11.12	13.238	15.2	22.22	25.78	89.26	69.92	12.33
582.636	114.59	0.34	11.08	13.238	15.24	22.03	25.57	89.5	70.29	12.63
582.976	114.58	0.32	11.07	13.24	15.16	21.87	25.32	89.35	70.73	12.85
583.316	114.6	0.3	11.09	13.244	15.15	21.75	25.2	89.38	71.62	13.2
583.655	114.52	0.31	11.11	13.244	15.13	21.56	25.01	89.26	72.19	13.44
583.995	114.59	0.31	11.14	13.248	15.09	21.25	24.83	89.15	72.41	13.78
584.335	114.57	0.31	11.12	13.252	15.02	20.98	24.61	89.11	72.91	14.08
584.675	114.57	0.29	11.22	13.254	14.91	20.76	24.29	89.17	73.3	14.45
585.014	114.52	0.3	11.29	13.248	14.87	20.59	24.09	89.31	73.91	14.78
585.354	114.63	0.32	11.33	13.236	14.87	20.4	23.89	89.46	74.33	15.21
585.694	114.69	0.3	11.35	13.218	14.81	20.17	23.67	89.59	74.49	15.57
586.033	114.65	0.31	11.43	13.202	14.77	20.03	23.46	89.61	74.98	16.09
586.373	114.69	0.28	11.52	13.188	14.71	19.91	23.23	89.65	75.64	16.46
586.712	114.56	0.31	11.59	13.186	14.72	19.8	23.09	89.8	76.02	16.92
587.052	114.56	0.31	11.69	13.184	14.66	19.53	22.88	90.05	76.36	17.32
587.391	114.54	0.34	11.79	13.182	14.57	19.39	22.74	89.64	76.67	17.74
587.73	114.57	0.35	11.86	13.18	14.48	19.22	22.5	89.57	77.28	18.13
588.07	114.59	0.35	11.87	13.176	14.52	19.05	22.35	89.07	77.75	18.5
588.409	114.41	0.36	11.87	13.168	14.44	18.78	22.17	88.84	78.28	18.81
588.748	114.54	0.36	11.87	13.164	14.36	18.56	22.07	88.96	78.4	19.24
589.087	114.48	0.34	11.95	13.166	14.28	18.36	21.83	89.06	78.37	19.61
589.427	114.45	0.36	11.86	13.164	14.27	18.26	21.73	88.9	79.01	19.97
589.766	114.58	0.33	11.84	13.164	14.24	18.05	21.49	89.35	79.38	20.33
590.105	114.44	0.35	11.84	13.152	14.22	17.89	21.37	89.74	79.7	20.75
590.444	114.54	0.34	11.96	13.136	14.07	17.72	21.15	90.22	80.25	21.3
590.783	114.5	0.33	12.01	13.12	14.02	17.6	21.03	90.46	80.35	21.73
591.122	114.57	0.31	12	13.112	13.99	17.5	20.85	90.84	80.93	22.25
591.461	114.51	0.31	12.03	13.1	14.03	17.3	20.7	90.5	81.53	22.68
591.799	114.44	0.31	12.1	13.094	13.94	17.14	20.62	90.58	81.85	23.2
592.138	114.47	0.31	12.18	13.092	13.85	16.96	20.49	90.47	81.87	23.72
592.477	114.41	0.32	12.16	13.09	13.84	16.89	20.46	90.57	82.03	24.18
592.816	114.36	0.33	12.21	13.084	13.79	16.77	20.4	90.16	82.21	24.64
593.154	114.34	0.32	12.23	13.074	13.78	16.66	20.2	90.15	82.68	25.15
593.493	114.31	0.34	12.29	13.062	13.71	16.45	19.94	89.96	83.23	25.55
593.832	114.43	0.33	12.31	13.054	13.58	16.42	19.79	90.17	83.56	26.16
594.17	114.43	0.33	12.36	13.052	13.52	16.22	19.59	90.29	83.64	26.73
594.509	114.5	0.35	12.38	13.052	13.43	16.1	19.32	90.57	84.13	27.31
594.847	114.48	0.39	12.5	13.056	13.3	15.94	19.06	90.04	83.91	27.93
595.186	114.5	0.41	12.49	13.062	13.27	15.74	18.85	90.49	83.87	28.44
595.524	114.41	0.42	12.57	13.062	13.19	15.63	18.72	90.47	83.7	29.03
595.863	114.42	0.42	12.65	13.052	13.14	15.55	18.62	90.42	83.58	29.6
596.201	114.42	0.41	12.73	13.036	13.07	15.42	18.48	90.39	83.72	30.09
596.539	114.42	0.41	12.77	13.016	13.03	15.33	18.22	90.47	84.03	30.67
596.877	114.41	0.41	12.88	13.006	12.99	15.2	18.11	90.16	84.09	31.17
597.216	114.45	0.4	12.86	12.998	12.96	14.99	18.02	90.22	84.64	31.76
597.554	114.4	0.4	12.91	12.994	12.93	14.87	17.9	89.93	85.28	32.41
597.892	114.38	0.41	12.97	12.982	12.88	14.65	17.81	90.03	85.91	32.92
598.23	114.35	0.41	13.01	12.972	12.86	14.45	17.73	90.19	86.17	33.54
598.568	114.25	0.38	13.03	12.96	12.88	14.38	17.61	89.87	86.46	34.26
598.906	114.34	0.39	13.02	12.946	12.87	14.24	17.53	89.67	86.56	34.9
599.244	114.47	0.41	13.04	12.928	12.88	14.08	17.44	89.69	86.91	35.5
599.582	114.53	0.41	13.1	12.92	12.84	13.94	17.28	90.02	87.22	36.03
599.92	114.44	0.4	13.14	12.916	12.75	13.89	17.16	90.17	86.98	36.58
600.257	114.46	0.41	13.17	12.908	12.8	13.88	17.03	89.92	86.78	37.29
600.595	114.51	0.43	13.16	12.898	12.77	13.81	16.88	90.19	86.63	37.81
600.933	114.47	0.45	13.15	12.888	12.67	13.66	16.81	90.53	86.15	38.32
601.271	114.55	0.45	13.25	12.876	12.68	13.55	16.8	90.61	86.1	38.88
601.608	114.55	0.43	13.12	12.866	12.61	13.46	16.68	90.69	86.43	39.49
601.946	114.57	0.44	13.15	12.846	12.57	13.35	16.56	90.48	86.46	40.11
602.284	114.66	0.43	13.1	12.82	12.55	13.22	16.43	90.58	86.69	40.68
602.621	114.59	0.41	13.11	12.798	12.43	13.07	16.34	90.64	87.1	41.27
602.959	114.65	0.37	13.12	12.784	12.33	12.99	16.22	90.64	87.04	41.86
603.296	114.62	0.37	13.18	12.762	12.33	12.92	16.03	90.62	87.48	42.34
603.633	114.78	0.38	13.15	12.748	12.16	12.76	15.85	90.32	87.83	43.01
603.971	114.91	0.37	13.26	12.748	12.15	12.68	15.86	90.29	87.8	43.71
604.308	114.81	0.35	13.22	12.748	12.13	12.64	15.81	90.14	88.15	44.38
604.645	114.84	0.36	13.31	12.746	12.1	12.59	15.7	90.28	88.29	44.95
604.983	114.77	0.35	13.23	12.75	12.06	12.58	15.53	90.3	88.49	45.51
605.32	114.79	0.34	13.26	12.752	12.07	12.53	15.55	90.16	88.71	46.23
605.657	114.95	0.36	13.17	12.752	12.02	12.43	15.47	89.93	88.98	46.97
605.994	115	0.35	13.16	12.758	12.06	12.45	15.4	90.06	89.35	47.53
606.331	115	0.35	13.11	12.762	12	12.4	15.24	89.97	89.03	48.04
606.668	115.02	0.35	13.17	12.766	11.95	12.31	15.07	89.98	88.64	48.43
607.005	115.05	0.36	13.06	12.776	11.95	12.25	15.06	89.97	88.94	49.04
607.342	114.97	0.37	13.07	12.782	11.94	12.13	14.97	89.91	88.53	49.67
607.679	114.94	0.37	13.09	12.778	11.97	12.01	14.82	89.31	88.67	50.29
608.016	114.97	0.38	13.11	12.772	11.9	11.93	14.8	89.65	88.67	50.88
608.353	115.01	0.38	13.11	12.762	11.82	11.89	14.67	89.58	88.21	51.41
608.69	114.99	0.37	13.1	12.744	11.77	11.79	14.51	89.71	88.82	51.94
609.026	115.14	0.4	13.04	12.728	11.76	11.67	14.52	90.17	89.26	52.66
609.363	115.08	0.37	13.09	12.718	11.72	11.57	14.51	89.83	89.07	53.28
609.7	115.16	0.38	13.12	12.708	11.69	11.53	14.51	89.96	89.51	53.79
610.036	115.26	0.36	13.06	12.702	11.65	11.53	14.45	90.43	89.44	54.29
610.373	115.2	0.36	13.09	12.692	11.71	11.51	14.38	90.48	89.74	54.8
610.709	115.29	0.35	13.06	12.678	11.73	11.47	14.44	90.72	89.89	55.27
611.046	115.34	0.33	13.09	12.664	11.75	11.41	14.45	90.61	89.55	55.82
611.382	115.31	0.32	13.08	12.644	11.72	11.49	14.43	90.69	89.48	56.27
611.719	115.41	0.32	13.03	12.624	11.73	11.48	14.29	90.84	89.55	56.6
612.055	115.35	0.3	12.97	12.616	11.68	11.39	14.17	90.95	89.52	57.1
612.391	115.45	0.31	12.96	12.614	11.65	11.35	14.08	90.89	89.77	57.59
612.728	115.37	0.31	12.87	12.61	11.62	11.22	14.07	91.04	89.61	58.02
613.064	115.37	0.33	12.85	12.614	11.61	11.15	14.01	91.06	89.63	58.46
613.4	115.33	0.33	12.78	12.62	11.61	11.16	14.02	91.26	89.9	58.82
613.736	115.29	0.35	12.73	12.616	11.64	11.09	13.91	91.3	89.93	59.25
614.072	115.21	0.36	12.79	12.618	11.54	11.04	13.8	91.46	90.29	59.84
614.408	115.07	0.35	12.82	12.62	11.51	11.01	13.74	91.27	90.36	60.17
614.744	115.1	0.36	12.81	12.624	11.45	10.94	13.77	91.46	90.52	60.67
615.08	115.08	0.36	12.82	12.632	11.43	10.96	13.75	91.48	90.43	61.01
615.416	115.04	0.35	12.86	12.654	11.43	10.95	13.6	91.72	90.51	61.58
615.752	115.06	0.38	12.84	12.668	11.39	10.94	13.59	91.68	90.62	62.06
616.088	115.09	0.38	12.82	12.68	11.29	10.93	13.54	91.63	90.78	62.5
616.424	115.09	0.37	12.76	12.686	11.32	10.92	13.62	91.57	90.56	62.83
616.76	114.97	0.37	12.72	12.68	11.34	10.89	13.63	91.64	90.45	63.21
617.095	114.89	0.37	12.76	12.666	11.32	10.82	13.53	91.19	90.35	63.5
617.431	114.96	0.36	12.78	12.656	11.34	10.78	13.51	91.27	90.44	64.09
617.767	115.11	0.34	12.69	12.642	11.33	10.79	13.41	91.19	90.49	64.39
618.102	115.26	0.36	12.69	12.632	11.33	10.7	13.36	91.67	90.27	64.86
618.438	115.25	0.34	12.67	12.634	11.43	10.69	13.36	91.59	90.33	65.31
618.773	115.38	0.36	12.61	12.632	11.42	10.64	13.26	91.55	90.3	65.71
619.109	115.42	0.38	12.63	12.622	11.43	10.67	13.26	91.66	90.61	66.2
619.444	115.34	0.34	12.53	12.62	11.49	10.64	13.23	91.72	90.67	66.53
619.78	115.24	0.35	12.48	12.618	11.43	10.57	13.12	91.32	90.74	66.87
620.115	115.27	0.33	12.46	12.604	11.37	10.49	13.21	91.36	90.68	67.07
620.45	115.28	0.33	12.45	12.606	11.35	10.47	13.16	91.1	90.89	67.34
620.786	115.43	0.31	12.42	12.612	11.28	10.39	13.07	91.01	90.95	67.64
621.121	115.35	0.32	12.41	12.614	11.28	10.34	13.07	91.01	91	67.82
621.456	115.4	0.34	12.3	12.622	11.25	10.29	13.03	90.9	90.99	68.07
621.791	115.41	0.34	12.26	12.638	11.19	10.29	12.99	91.29	91.02	68.25
622.126	115.41	0.37	12.11	12.632	11.18	10.27	12.94	91.51	91.03	68.33
622.461	115.41	0.38	12.13	12.628	11.2	10.22	12.91	91.54	91.32	68.65
622.796	115.46	0.35	12.14	12.622	11.19	10.23	12.85	91.31	91.26	68.87
623.131	115.62	0.36	12.23	12.612	11.17	10.24	12.89	91.06	91.28	69.15
623.466	115.66	0.35	12.2	12.602	11.12	10.24	12.79	91.33	91.52	69.52
623.801	115.74	0.36	12.3	12.61	11.14	10.17	12.77	91.75	91.79	69.75
624.136	115.81	0.36	12.39	12.612	11.15	10.17	12.75	91.59	92.1	70.18
624.471	115.75	0.39	12.52	12.618	11.17	10.18	12.79	91.8	92.01	70.54
624.805	115.84	0.37	12.58	12.626	11.17	10.19	12.76	91.8	91.72	70.83
625.14	115.8	0.38	12.52	12.622	11.1	10.16	12.79	92.15	91.7	70.99
625.475	115.82	0.39	12.48	12.608	11.17	10.12	12.79	92.43	92.03	71.05
625.809	115.86	0.37	12.53	12.606	11.2	10.05	12.77	92.35	91.98	71.22
626.144	115.78	0.35	12.54	12.608	11.17	9.98	12.73	92.21	92.04	71.51
626.478	115.73	0.37	12.52	12.606	11.2	9.96	12.77	92.28	92.09	71.6
626.813	115.7	0.39	12.5	12.61	11.15	9.9	12.65	92.02	92.4	71.81
627.147	115.81	0.38	12.49	12.616	11.16	9.88	12.61	92.06	92.58	71.87
627.482	115.8	0.4	12.54	12.614	11.22	9.89	12.61	92.01	92.48	72.07
627.816	115.9	0.4	12.57	12.606	11.18	9.88	12.56	92.06	92.06	72.37
628.151	115.96	0.39	12.57	12.6	11.19	9.9	12.58	91.95	92.15	72.4
628.485	115.98	0.41	12.61	12.592	11.2	9.92	12.49	91.69	91.68	72.39
628.819	116.01	0.4	12.61	12.598	11.24	9.93	12.46	91.44	91.47	72.47
629.153	115.96	0.42	12.62	12.61	11.23	9.97	12.56	91.54	91.48	72.49
629.487	116.01	0.44	12.59	12.62	11.19	9.93	12.5	91.38	91.43	72.72
629.822	116.08	0.45	12.64	12.624	11.19	9.81	12.38	91.2	91.77	72.77
630.156	116.17	0.43	12.63	12.638	11.17	9.74	12.42	91.25	92.09	72.92
630.49	116.22	0.41	12.65	12.646	11.11	9.69	12.43	91.27	92.13	73.13
630.824	116.19	0.43	12.59	12.648	11.05	9.7	12.46	91.64	92.58	73.41
631.158	116.17	0.44	12.58	12.65	11.03	9.66	12.49	91.73	92.82	73.52
631.491	116.13	0.43	12.68	12.65	11.13	9.69	12.48	91.7	93.02	73.55
631.825	116.07	0.43	12.73	12.646	11.14	9.69	12.52	91.8	93.24	73.56
632.159	116.07	0.41	12.67	12.648	11.14	9.74	12.56	91.45	93.36	73.82
632.493	116.18	0.37	12.76	12.642	11.15	9.81	12.46	90.98	92.94	73.98
632.827	116.24	0.39	12.73	12.638	11.22	9.83	12.43	91.05	93.35	74.09
633.16	116.29	0.38	12.82	12.642	11.3	9.75	12.49	91.24	92.97	74.13
633.494	116.37	0.36	12.92	12.648	11.3	9.79	12.42	91.34	92.67	74.35
633.828	116.38	0.35	12.92	12.642	11.2	9.7	12.29	91.59	92.62	74.65
634.161	116.23	0.36	12.91	12.65	11.21	9.69	12.27	91.4	92.5	74.72
634.495	116.2	0.37	13.02	12.664	11.17	9.72	12.27	91.91	92.45	74.85
634.828	116.2	0.35	13.03	12.678	11.1	9.63	12.24	92.1	92.61	74.66
635.161	116.25	0.35	13.16	12.7	11.09	9.58	12.24	92.1	92.45	74.78
635.495	116.35	0.35	13.27	12.722	11.04	9.65	12.26	91.79	92.93	74.91
635.828	116.41	0.36	13.33	12.724	10.97	9.52	12.2	91.72	93.12	74.86
636.162	116.47	0.37	13.4	12.72	10.89	9.49	12.22	91.67	93.42	74.97
636.495	116.56	0.33	13.6	12.718	10.82	9.48	12.18	92.09	93.22	75.15
636.828	116.52	0.32	13.68	12.708	10.9	9.46	12.18	91.93	93.4	75.19
637.161	116.52	0.33	13.77	12.7	10.9	9.42	12.21	92.07	93.64	75.37
637.494	116.52	0.34	13.8	12.704	10.89	9.45	12.2	91.97	93.59	75.44
637.827	116.6	0.31	13.78	12.7	10.92	9.41	12.04	92.01	93.69	75.45
638.16	116.65	0.3	13.87	12.688	10.92	9.42	12.04	92.58	93.74	75.69
638.493	116.73	0.3	13.99	12.68	10.98	9.41	12.07	92.27	93.26	75.66
638.826	116.69	0.27	13.94	12.666	11.06	9.38	12.04	92.09	93.93	75.71
639.159	116.67	0.26	14.03	12.656	10.97	9.37	11.94	92.05	93.66	75.85
639.492	116.66	0.24	14.1	12.666	11.04	9.43	11.97	92.33	93.78	75.99
639.825	116.56	0.25	14.22	12.684	11.04	9.34	11.89	92.37	93.71	76.03
640.158	116.57	0.26	14.27	12.698	11.08	9.31	11.99	92.1	93.74	76.05
640.49	116.51	0.28	14.32	12.72	11.08	9.34	11.98	91.97	93.88	75.93
640.823	116.48	0.26	14.43	12.74	11.07	9.33	11.86	91.81	94.25	75.9
641.156	116.5	0.27	14.62	12.754	11.05	9.37	11.89	91.92	94.14	76.05
641.488	116.67	0.27	14.82	12.766	11.03	9.25	11.86	92.08	94.27	76.11
641.821	116.73	0.29	14.97	12.782	11.01	9.25	11.84	92.16	93.7	76.2
642.153	116.64	0.28	15.09	12.794	10.98	9.31	11.82	92.43	93.9	76.3
642.486	116.82	0.31	15.16	12.81	10.91	9.26	11.77	92.77	93.69	76.47
642.818	116.74	0.32	15.36	12.822	10.8	9.18	11.8	92.98	93.79	76.61
643.151	116.7	0.33	15.39	12.828	10.84	9.2	11.84	93.22	93.7	76.91
643.483	116.8	0.33	15.37	12.83	10.85	9.11	11.75	93.31	93.88	76.84
643.815	116.77	0.33	15.34	12.832	10.86	9.11	11.78	93.43	93.81	76.74
644.148	116.88	0.31	15.48	12.83	10.85	9.06	11.73	93.32	94.41	76.67
644.48	116.83	0.34	15.54	12.834	10.82	8.98	11.72	93.09	93.89	76.63
644.812	116.86	0.34	15.67	12.842	10.77	9.01	11.62	92.92	94.01	76.55
645.144	116.79	0.36	15.68	12.86	10.87	9	11.63	92.34	94	76.54
645.476	116.85	0.35	15.8	12.884	10.86	8.97	11.54	92.55	94.18	76.42
645.808	116.92	0.36	16.03	12.908	10.85	8.91	11.52	92.57	93.81	76.59
646.14	116.91	0.34	16.23	12.93	10.9	8.97	11.53	92.52	94.01	76.68
646.472	116.99	0.35	16.27	12.96	10.86	8.9	11.41	92.73	93.93	76.86
646.804	117.16	0.34	16.31	12.982	10.86	8.89	11.38	92.95	94.13	76.91
647.136	117.01	0.35	16.53	13	10.93	8.89	11.44	93.72	94.25	77.01
647.468	117.13	0.35	16.61	13.028	10.99	8.93	11.41	93.97	94.25	76.98
647.8	117.07	0.37	16.71	13.048	11.03	8.91	11.42	94	93.97	77.13
648.131	117.25	0.37	16.74	13.058	11	8.97	11.48	93.98	94.15	77.16
648.463	117.32	0.37	16.73	13.062	10.98	8.98	11.4	94.34	94.21	77.19
648.795	117.33	0.37	16.9	13.066	11	8.93	11.44	94.08	94.38	77.18
649.126	117.33	0.36	17.14	13.06	11.02	8.98	11.49	94.29	94.45	77.31
649.458	117.44	0.39	17.29	13.058	10.94	8.91	11.49	93.88	94.25	77.22
649.789	117.43	0.39	17.48	13.058	10.9	8.88	11.39	94.16	94.1	77.38
650.121	117.4	0.37	17.61	13.052	10.9	8.84	11.46	94.14	94.5	77.28
650.452	117.3	0.38	17.81	13.046	10.86	8.87	11.43	94.2	94.6	77.24
650.784	117.33	0.35	17.97	13.044	10.88	8.81	11.49	94.02	94.47	77.3
651.115	117.26	0.37	18.12	13.04	10.91	8.85	11.47	93.86	94.52	77.35
651.446	117.38	0.37	18.18	13.036	10.85	8.83	11.45	93.66	94.7	77.23
651.778	117.33	0.38	18.37	13.042	10.88	8.89	11.39	93.33	94.74	77.58
652.109	117.3	0.38	18.46	13.052	10.85	8.85	11.42	93.02	94.84	77.63
652.44	117.29	0.39	18.59	13.052	10.75	8.81	11.32	93.28	94.74	77.83
652.771	117.31	0.39	18.66	13.058	10.81	8.78	11.25	93.02	94.83	77.85
653.102	117.15	0.36	18.78	13.076	10.76	8.77	11.27	92.92	95.08	77.94
653.433	117.06	0.38	18.88	13.092	10.73	8.78	11.25	93.01	94.71	77.87
653.764	117.2	0.41	19.07	13.106	10.77	8.7	11.2	92.92	94.6	78.1
654.095	117.2	0.39	19.1	13.122	10.82	8.65	11.24	93.08	94.42	77.96
654.426	117.29	0.39	19.17	13.134	10.71	8.65	11.21	93.05	94.71	78.01
654.757	117.24	0.36	19.33	13.132	10.77	8.74	11.23	92.55	94.46	77.95
655.088	117.27	0.35	19.5	13.142	10.77	8.72	11.24	92.62	94.09	77.95
655.419	117.25	0.31	19.65	13.154	10.78	8.68	11.19	92.23	94.07	77.85
655.749	117.28	0.31	19.78	13.172	10.79	8.69	11.22	92.52	94.33	78.02
656.08	117.31	0.3	19.95	13.202	10.83	8.79	11.3	92.73	94.21	77.9
656.411	117.22	0.29	20.09	13.228	10.78	8.72	11.2	92.65	94.23	77.9
656.741	117.31	0.31	20.36	13.24	10.88	8.74	11.19	92.87	94.13	77.96
657.072	117.3	0.28	20.47	13.25	10.83	8.57	11.11	93.22	94.14	77.92
657.402	117.19	0.29	20.56	13.262	10.84	8.51	11.08	93.16	94.28	78.17
657.733	117.28	0.31	20.67	13.27	10.94	8.63	11.1	93.6	94.18	78.13
658.063	117.12	0.32	20.76	13.288	10.97	8.65	11.06	93.83	94.45	78.04
658.394	117.25	0.33	20.88	13.322	10.91	8.61	11.05	93.63	94.43	78.28
658.724	117.3	0.33	20.99	13.35	10.92	8.73	11.07	93.29	94.48	78.45
659.054	117.2	0.36	21.04	13.376	10.94	8.77	11.12	93.33	94.9	78.37
659.385	117.21	0.33	21.15	13.392	11.02	8.85	11.22	93.25	95.17	78.36
659.715	117.19	0.34	21.28	13.404	10.99	8.91	11.28	93.62	95.39	78.38
660.045	117.29	0.35	21.39	13.41	10.96	8.86	11.33	93.06	95.38	78.64
660.375	117.34	0.35	21.47	13.418	10.92	8.81	11.33	92.4	95.09	78.84
660.705	117.48	0.32	21.61	13.432	10.96	8.85	11.34	92.24	95.2	78.72
661.035	117.47	0.43	21.74	13.454	10.95	8.77	11.4	92.89	95.39	78.59
661.365	117.51	0.42	21.91	13.482	10.93	8.72	11.42	92.8	95.02	78.71
661.695	117.69	0.42	21.99	13.51	10.88	8.84	11.55	92.64	94.53	78.82
662.025	117.47	0.42	22.24	13.538	10.92	8.77	11.59	92.45	94.94	78.66
662.355	117.43	0.43	22.39	13.564	10.87	8.76	11.5	93.07	95.18	78.63
662.685	117.6	0.43	22.5	13.586	10.86	8.78	11.54	93.63	95.32	78.39
663.014	117.62	0.46	22.7	13.602	10.92	8.65	11.57	94.38	95.33	78.34
663.344	117.6	0.47	22.86	13.612	11	8.72	11.55	94.32	94.99	78.49
663.674	117.51	0.45	23.04	13.618	11.02	8.73	11.5	94.83	94.87	78.51
664.003	117.5	0.46	23.22	13.622	11.03	8.66	11.4	94.97	95.45	78.49
664.333	117.45	0.48	23.14	13.628	11.01	8.69	11.45	94.84	94.56	78.29
664.663	117.52	0.34	23.31	13.628	11.03	8.65	11.47	94.69	94.5	78.1
664.992	117.4	0.34	23.51	13.632	11.07	8.69	11.45	94.48	94.2	78.22
665.322	117.28	0.34	23.5	13.638	11.02	8.71	11.41	93.87	93.82	78.31
665.651	117.34	0.33	23.53	13.636	10.94	8.65	11.34	94.11	94.26	78.08
665.98	117.26	0.31	23.7	13.632	11	8.69	11.4	93.44	94.51	78.01
666.31	117.16	0.29	23.89	13.634	11.03	8.68	11.47	93.6	94.55	77.92
666.639	117.17	0.27	24.15	13.636	11.05	8.76	11.45	94.29	95.3	78.28
666.968	117.14	0.25	24.27	13.646	11.07	8.77	11.51	94.4	94.74	78.28
667.297	117.13	0.27	24.48	13.672	11.07	8.72	11.55	94.34	95.11	78.2
667.627	117.1	0.28	24.64	13.698	11.08	8.84	11.55	94.54	95.45	78.25
667.956	117.13	0.27	24.85	13.722	11.09	8.86	11.63	94.35	95.25	78.32
668.285	117.17	0.28	24.93	13.742	11.09	8.84	11.69	94.71	95.19	78.31
668.614	117.24	0.3	25	13.748	11.09	8.91	11.64	94.21	94.98	78.4
668.943	117.44	0.29	25.15	13.742	11.12	8.99	11.6	94.11	94.46	78.11
669.272	117.52	0.29	25.23	13.736	11.06	9.02	11.56	94.46	95.32	78.21
669.601	117.5	0.3	25.29	13.726	11.08	9.08	11.67	94.91	95.27	78.2
669.929	117.49	0.28	25.37	13.714	11.07	9.05	11.65	94.58	95.54	77.99
670.258	117.47	0.28	25.42	13.708	11.03	8.98	11.58	94.63	95.42	77.92
670.587	117.6	0.26	25.53	13.692	11.02	9.08	11.6	94.75	95.08	78.02
670.916	117.74	0.26	25.66	13.666	11	9.09	11.66	95.31	94.96	78.22
671.244	117.62	0.22	25.74	13.644	10.98	8.98	11.76	94.87	94.94	78.26
671.573	117.54	0.22	25.94	13.618	11.04	9.05	11.91	94.33	94.6	78.29
671.901	117.51	0.2	26.21	13.6	11.03	9.06	11.85	94.14	94.75	78.45
672.23	117.61	0.17	26.36	13.592	11.14	9.16	11.99	94.28	94.94	78.51
672.558	117.6	0.18	26.55	13.586	11.15	9.25	12.1	94.05	94.86	78.62
672.887	117.63	0.16	26.67	13.572	11.12	9.18	12.05	93.57	94.73	78.51
673.215	117.7	0.12	26.9	13.558	11.16	9.18	12.07	93.71	94.65	78.12
673.544	117.78	0.15	27.11	13.538	11.1	9.19	12.08	93.69	94.8	78.42
673.872	117.77	0.12	27.28	13.512	11.15	9.16	12.02	93.61	94.7	78.49
674.2	117.68	0.12	27.3	13.488	11.19	9.19	12.11	93.09	94.54	78.41
674.528	117.56	0.13	27.47	13.476	11.08	9.09	12.04	93.22	94.36	78.45
674.857	117.5	0.12	27.62	13.474	11.18	9.17	12.16	93.13	94.84	78.41
675.185	117.67	0.15	27.73	13.472	11.19	9.24	12.29	93.44	95.54	78.41
675.513	117.66	0.16	27.85	13.47	11.19	9.32	12.37	92.91	95.77	78.66
675.841	117.55	0.17	28.03	13.478	11.23	9.44	12.41	92.96	95.84	78.65
676.169	117.44	0.19	28.15	13.494	11.18	9.46	12.4	93.19	95.74	78.61
676.497	117.4	0.19	28.21	13.516	11.12	9.47	12.38	93.61	95.61	78.74
676.825	117.44	0.2	28.28	13.54	11.11	9.52	12.51	93.45	95.58	78.56
677.153	117.32	0.18	28.33	13.57	11.08	9.49	12.49	93.58	95.45	78.6
677.48	117.32	0.19	28.51	13.596	11.12	9.56	12.51	93.58	94.91	78.75
677.808	117.38	0.18	28.52	13.61	11.06	9.56	12.39	94.02	94.79	78.66
678.136	117.36	0.16	28.54	13.61	11.1	9.53	12.35	94.09	94.96	78.44
678.464	117.45	0.16	28.75	13.6	11.18	9.54	12.43	94.25	95.22	78.51
678.791	117.28	0.12	28.88	13.58	11.25	9.54	12.44	94.16	95.09	78.43
679.119	117.11	0.11	29.06	13.558	11.28	9.61	12.43	94.18	95.4	78.72
679.446	117.06	0.12	29.32	13.534	11.29	9.6	12.41	94.17	95.11	78.72
679.774	117.02	0.08	29.49	13.51	11.26	9.62	12.34	94.25	95.41	78.69
680.101	117.03	0.11	29.71	13.492	11.32	9.57	12.52	94.46	95.58	78.77
680.429	116.97	0.13	29.9	13.478	11.25	9.56	12.58	94.25	95.23	78.82
680.756	117.06	0.12	29.77	13.464	11.14	9.66	12.59	94.24	94.89	78.67
681.083	116.97	0.12	30.01	13.458	11.1	9.71	12.64	94.39	95.05	78.43
681.411	116.97	0.13	30.18	13.456	11.03	9.64	12.64	94.52	94.35	78.27
681.738	117.03	0.15	30.35	13.46	11.05	9.71	12.68	94.79	94.54	78.31
682.065	117.12	0.13	30.44	13.468	11.1	9.69	12.68	94.73	94.24	78.22
682.392	117.15	0.13	30.47	13.482	11.15	9.85	12.77	94.15	94	78.03
682.719	117.33	0.13	30.56	13.494	11.23	9.98	12.7	94.04	94.15	77.99
683.046	117.21	0.1	30.71	13.506	11.29	9.95	12.7	93.71	94.22	77.89
683.373	117.29	0.12	30.71	13.506	11.29	10.02	12.67	93.47	93.65	78.01
683.7	117.37	0.12	30.8	13.5	11.38	10.17	12.72	93.84	94.22	78.03
684.027	117.31	0.12	30.89	13.488	11.42	10.18	12.81	93.72	93.9	78.04
684.354	117.26	0.1	30.92	13.476	11.32	10.16	12.84	93.69	94.05	77.91
684.681	117.33	0.07	31.09	13.462	11.19	10.06	12.68	94.07	94.22	78.09
685.008	117.43	0.06	31.1	13.46	11.14	10	12.84	94.47	94.09	78.06
685.335	117.43	0.06	31.36	13.464	11.19	10.02	12.89	94.75	94.41	78.29
685.661	117.29	0.09	31.59	13.474	11.24	10.06	12.98	94.75	95.24	78.23
685.988	117.38	0.1	31.81	13.488	11.25	10.06	13.03	94.56	94.54	78.5
686.314	117.37	0.09	31.88	13.494	11.25	10.17	13.01	94.45	94.9	78.35
686.641	117.47	0.13	32.09	13.496	11.28	10.19	13.11	94.12	94.47	78.47
686.968	117.39	0.1	32.13	13.498	11.37	10.25	13.18	93.78	94.24	78.32
687.294	117.19	0.06	32.49	13.496	11.37	10.34	13.29	93.77	94.31	78.42
687.62	117.23	0.06	32.76	13.494	11.22	10.23	13.26	93.86	93.99	78.38
687.947	117.38	0.1	33	13.494	11.16	10.17	13.28	93.86	93.34	78.6
688.273	117.36	0.11	33.03	13.492	11.18	10.14	13.31	93.72	93.89	78.32
688.599	117.33	0.1	33.22	13.494	11.07	10.13	13.32	93.64	93.47	78.42
688.926	117.26	0.11	33.43	13.492	11.13	10.21	13.29	93.61	93.48	78.42
689.252	117.35	0.09	33.62	13.488	11.11	10.29	13.36	93.82	93.42	78.54
689.578	117.36	0.09	33.74	13.484	11.13	10.26	13.25	93.51	93.72	78.5
689.904	117.5	0.06	33.8	13.482	11.23	10.37	13.29	93.39	93.77	78.55
690.23	117.62	0.05	33.89	13.472	11.27	10.37	13.3	93.66	94.23	78.57
690.556	117.68	0.07	34.11	13.464	11.22	10.41	13.27	93.48	94.2	78.6
690.882	117.72	0.05	34.33	13.448	11.28	10.33	13.31	93.36	94.1	78.58
691.208	117.72	0.05	34.49	13.434	11.25	10.29	13.43	93.49	94.63	78.66
691.534	117.56	0.01	34.65	13.42	11.23	10.25	13.43	93.55	94.87	78.64
691.86	117.65	0.01	34.74	13.412	11.31	10.35	13.59	93.72	94.5	78.59
692.186	117.65	0.03	34.71	13.396	11.3	10.39	13.69	93	94.5	78.61
692.511	117.73	0	34.73	13.384	11.3	10.39	13.69	92.85	94.81	78.29
692.837	117.66	0	34.82	13.364	11.45	10.43	13.86	92.46	94.77	78.28
693.163	117.61	0	34.94	13.346	11.33	10.37	13.82	92.86	95.36	78.46
693.488	117.42	0.03	35.08	13.316	11.38	10.45	13.84	92.88	95.23	78.33
693.814	117.39	0.07	35.17	13.29	11.46	10.6	13.92	92.75	95.4	78.3
694.139	117.42	0.04	35.18	13.274	11.28	10.54	13.8	93.05	95.36	78.21
694.465	117.34	0.05	35.36	13.264	11.24	10.58	13.82	93.94	95.16	78.03
694.79	117.37	0.07	35.5	13.258	11.22	10.67	13.86	93.67	94.58	78.2
695.116	117.42	0.04	35.59	13.258	11.06	10.65	13.85	93.96	94.41	78.12
695.441	117.47	0.03	35.63	13.254	11.15	10.76	13.87	93.83	94.43	77.92
695.766	117.41	0.03	35.67	13.24	11.1	10.86	13.9	94.14	93.25	77.99
696.092	117.51	0.01	35.97	13.232	10.92	10.68	13.85	93.79	92.61	78.18
696.417	117.55	0.02	36.23	13.216	11.06	10.72	13.97	93.42	92.65	78.38
696.742	117.57	0.02	36.42	13.2	10.99	10.67	13.97	93.46	92.76	78.37
697.067	117.66	-0.01	36.47	13.198	11.01	10.66	14.05	93.58	93.22	78.46
697.392	117.51	-0.04	36.43	13.194	10.96	10.67	13.95	94.18	93.13	78.43
697.717	117.52	-0.04	36.64	13.182	11	10.78	14.08	93.58	92.71	78.54
698.042	117.78	-0.06	36.66	13.178	10.94	10.62	14.01	93.55	94.08	78.61
698.367	117.78	-0.11	36.72	13.17	11.02	10.73	14.04	93.56	94.27	78.53
698.692	117.78	-0.04	36.67	13.154	10.9	10.79	14.08	93.65	94.55	78.46
699.017	117.51	-0.02	36.74	13.136	11.02	10.89	14.17	92.97	94.73	78.65
699.342	117.59	-0.02	36.84	13.136	11.03	10.88	14.15	92.88	94.75	78.41
699.666	117.55	-0.02	37.17	13.122	11.12	10.88	14.17	92.24	95.28	78.61
699.991	117.66	-0.01	37.23	13.12	11.08	10.86	14.15	92.67	95.1	78.42
700.316	117.69	-0.02	37.25	13.11	11.11	10.98	14.22	92.65	94.68	78.41

## Sheet: Figure 1h
	Black				Dominant Wavelengths
pre-	CO2	post-		pre-	CO2	post-
1	2.1225	0.30853		1	1.18157	0.279712
1	5.79221	0.226457		1	1.8557	0.708861
1	1.00669	0.264628		1	1.29012	0.418319
1	0.839486	0.393881		1	1.52262	0.2466
1	1.34595	0.541339		1	0.948045	0.725448
1	1.11591	0.303127		1	1.0214	0.452663
1	1.56389	0.204263		1	2.00902	0.980675
1	1.317	0.245077		1	3.07895	0.783476
1	2.43607	0.262194		1	1.78133	0.443114
1	1.5426	0.994638		1	1.50094	0.51192
1	2.96949	0.813014		1	1.1332	0.891098
1	1.12581	0.381503		1	1.35935	0.793418
				1	1.6035	0.508092
				1	1.21173	0.660377
				1	1.41963	0.273864
				1	1.27375	0.319648
				1	1.35336	0.697352
				1	1.66402	0.324324
				1	1.23394	0.377746
				1	1.85632	0.626935
				1	0.973947	0.378511
				1	1.45312	0.531183
				1	2.3	0.55475
				1	1.6533	0.391583
				1	0.976654	0.553785
				1	1.44888	0.644644
				1	1.60684	0.337589
				1	2.48923	0.424439
				1	1.03199	0.5345
				1	9.19527	1.08526
				1	4.00911	0.579736
				1	5.01226	0.292199
				1	2.67447	0.648862
				1	2.6221	0.931339
				1	1.87607	0.349658
				1	1.55223	0.319177
				1	1.06733	0.628803
				1	1.59246	0.362458
				1	1.12544	0.910937
				1	0.996997	0.415663
				1	1.178	0.744385
				1	1.25155	0.281025
				1	1.91362	0.724278
				1	2.81649	1.6226
				1	1.26338	0.349492
				1	3.38483	0.686307
				1	1.47682	0.446188
				1	1.57433	1.39642
				1	1.33216	0.373743
				1	1.01933	0.494052

## Sheet: Figure 1i
Violet_white	Blue_white	GcT1_white	GwT1_white	YGHue_white	YHue_white	Orange_white	Red_white	white_white	black_black	Black_white
1	-1	-1	-1	1	1	-1	-1	-1	-1	-1
1	-1	-1	-1	1	1	-1	-1	-1	-1	-1
1	-1	-1	-1	1	1	-1	-1	-1	-1	-1
1	-1	-1	-1	1	1	-1	-1	-1	-1	-1
1	-1	-1	-1	1	1	-1	-1	-1	-1	-1
1	-1	-1	-1	1	1	-1	-1	-1	-1	-1
1	-1	-1	-1	1	1	-1	-1	-1	-1	-1
1	-1	-1	-1	1	1	-1	-1	-1	-1	-1
1	-1	-1	-1	1	1	-1	-1	-1	-1	-1
1	-1	-1	-1	1	1	-1	-1	-1	-1	-1
1	-1	-1	-1	1	1	-1	-1	-1	-1	-1
1	-1	-1	-1	1	1	-1	-1	-1	-1	-1
1	-1	-1	1	1	1	-1	-1	-1	-1	-1
1	-1	-1	1	1	1	-1	-1	-1	-1	-1
1	-1	-1	1	1	1	-1	-1	-1	-1	-1
1	-1	-1	1	1	1	-1	-1	-1	-1	-1
1	-1	-1	1	1	1	-1	-1	-1	-1	-1
1	-1	-1	1	1	1	-1	-1	-1	-1	-1
1	-1	-1	1	1	1	-1	-1	-1	-1	-1
1	-1	-1	1	1	1	-1	-1	-1	-1	-1
1	-1	-1	1	1	1	-1	-1	-1	-1	-1
1	-1	-1	1	1	1	-1	-1	-1	-1	-1
1	-1	-1	1	1	1	-1	-1	-1	-1	-1
1	-1	-1	1	1	1	-1	-1	-1	-1	-1
1	-1	-1	1	1	1	-1	-1	-1	-1	-1
1	-1	-1	1	1	1	-1	-1	-1	-1	-1
1	-1	-1	1	1	1	-1	-1	-1	-1	-1
1	-1	-1	1	1	1	-1	-1	-1	-1	-1
1	-1	-1	1	1	1	-1	-1	-1	-1	-1
1	-1	-1	1	1	1	-1	-1	-1	-1	-1
1	-1	-1	0.52	1	1	-1	-1	-1	-1	-1
1	-1	-1	-0.6	1	1	-1	-1	-1	-1	-1
1	-1	-1	0.206897	1	1	-1	-1	-1	-1	-1
1	-1	-1	0.418182	1	1	-1	-1	-1	-1	-1
1	-1	-1	-0.272727	1	1	-1	-1	-1	-1	-1
1	-1	-1	-0.304348	1	1	-1	-1	-1	-1	-1
1	-1	-1	-0.0786517	1	1	-1	-1	-1	-1	-1
1	-1	-1	0.205882	1	1	-1	-1	-1	-1	-1
1	-1	-1	0.2	1	1	-1	-1	-1	-1	-1
1	-1	-1	-0.194805	1	1	-1	-1	-1	-1	-1
1	-1	-1	0.75	1	1	-1	-1	-1	-1	-1
1	-1	-1	-0.888889	1	1	-1	-1	1	-1	-1
1	-1	-1	-0.583333	1	1	-1	-1	1	-1	-1
1	-1	-1	-0.56701	1	1	-1	-1	1	-1	-1
1	-1	-1	-0.0526316	1	1	-1	-1	1	-1	-1
1	-1	-1	1	1	1	-1	-1	1	-1	-1
1	-1	-1	1	1	1	-1	-1	1	-1	-1
1	-1	-1	1	1	1	-1	-1	1	-1	-1
1	-1	-1	1	1	1	-1	-1	1	-1	-1
1	-1	-1	1	1	1	-1	-1	1	-1	-1
1	-1	-1	1	1	1	-1	-1	1	-1	-1
1	-1	-1	1	1	1	-1	-1	1	-1	-1
1	-1	-1	1	1	1	-1	-1	1	-1	-1
1	-1	-1	1	1	1	-1	-1	1	-1	-1
1	1	-1	1	1	1	-1	-1	1	-1	-1
1	1	-1	1	1	1	-1	-1	1	-1	-1
1	1	-1	1	1	1	-1	-1	1	-1	-1
1	1	-1	1	1	1	-1	-1	1	-1	-1
1	1	-1	1	1	1	-1	-1	1	-1	-1
1	1	-1	1	1	1	-1	-1	1	-1	-1
1	1	-1	1	1	1	-1	-1	1	-1	-1
1	1	-1	1	1	1	-1	-1	1	-1	-1
1	1	-1	1	1	1	-1	-1	1	-1	-1
1	1	-1	1	1	1	-1	-1	1	-1	-1
1	1	-1	1	1	1	-1	-1	1	-1	-1
-1	1	-1	1	1	1	-1	-1	1	-1	-1
-1	1	-1	1	1	1	-1	-1	1	-1	-1
-1	1	-1	1	1	1	-1	-1	1	-1	-1
-1	1	-1	1	1	1	-1	-1	1	-1	-1
-1	1	-1	1	1	1	-1	-1	1	-1	-1
-1	1	-1	1	1	1	-1	-1	1	-1	1
-1	1	-1	1	1	1	-1	-1	1	-1	1
-1	1	-1	1	1	1	-1	-1	1	-1	1
-1	1	-1	1	1	1	1	-1	1	-1	1
-1	1	-1	1	1	1	1	-1	1	-1	1
-1	1	-1	1	1	1	1	-1	1	-1	1
-1	1	-1	1	1	1	1	-1	1	-1	1
-1	1	-1	1	1	1	1	-1	1	-1	1
-1	1	-1	1	1	1	1	-1	1	-1	1
-1	1	-1	1	1	1	1	-1	1	-1	1
-1	1	-1	1	1	1	1	-1	1	-1	1
-1	1	-1	1	1	1	1	-1	1	-1	1
-1	1	-1	1	1	1	1	-1	-0.75	-1	1
-1	1	-1	1	1	1	1	-1	0.363636	-1	1
-1	1	-1	1	1	1	1	-1	0.5	-1	1
-1	1	-1	1	1	1	1	-1	0.2	-1	1
-1	1	-1	1	1	1	1	-1	0.75	-1	1
-1	1	-1	1	1	1	1	-1	0.666667	-1	1
-1	1	-1	1	1	1	1	-1	0.803279	-1	1
-1	1	-1	1	1	1	1	-1	0.783784	-1	1
-1	1	-1	1	1	1	1	-1	-0.5	-1	1
-1	1	-1	1	1	1	1	-1	0.615385	-1	1
-1	1	-1	1	1	1	1	-1	0	-1	1
-1	1	-1	1	1	1	1	-1	-0.2	-1	1
-1	1	-1	1	-1	1	-0.490196	-1	-0.333333	-1	1
-1	1	-1	1	-1	1	-0.58209	-1	0.7	-1	1
-1	1	-1	1	-1	1	-0.333333	-1	-0.764706	-1	1
-1	1	-1	1	-1	1	-0.473684	-1	0.5	-1	1
-1	1	-1	1	-1	1	0.230769	-1	0.882353	-1	1
-1	1	-1	1	-1	-1	-0.846154	-1	-0.219512	-1	1
-1	1	-1	1	-1	-1	0.818182	-1	-0.25	-1	1
-1	1	-1	1	-1	-1	-0.792	-1	-0.368421	-1	1
-1	1	-1	1	-1	-1	-0.459459	-1	0.517241	-1	1
-1	1	-1	1	-1	-1	-0.454545	-1	0.304348	-1	1
-1	1	-1	1	-1	-1	0.6	-1	-0.931034	-1	1
-1	1	-1	1	-1	-1	-0.875	-1	-1	-1	1
-1	1	-1	1	-1	-1	-0.825	-1	-1	-1	1
-1	1	-1	1	-1	-1	0.508772	1	-1	-1	1
-1	1	-1	1	-1	-1	0.73913	1	-1	-1	1
-1	1	-1	1	-1	-1	-0.846154	1	-1	-1	1
-1	1	-1	1	-1	-1	-0.967742	1	-1	-1	1
-1	1	-1	1	-1	-1	-0.525	1	-1	-1	1
-1	1	-1	1	-1	-1	-0.8	1	-1	-1	1
-1	1	-1	1	-1	-1	-0.947368	1	-1	-1	1
-1	1	-1	1	-1	-1	0.0909091	1	-1	-1	1
-0.684211	1	-1	1	-1	-1	0.263158	1	-1	-1	1
-0.166667	1	-1	1	-1	-1	0.733333	1	-1	-1	1
-0.555556	1	-1	1	-1	-1	-0.347826	1	-1	-1	1
-0.809524	1	1	1	-1	-1	0.333333	1	-1	-1	1
-0.851852	1	1	1	-1	-1	0.625	1	-1	-1	1
-0.117647	1	1	1	-1	-1	-0.0526316	1	-1	-1	1
0.291667	1	1	1	-1	-1	-0.84	1	-1	-1	1
-0.36	1	1	1	-1	-1	-0.575758	1	-1	-1	1
-0.363636	1	1	1	-1	-1	-0.528736	1	-1	-1	1
-0.714286	1	1	1	-1	-1	-0.738318	1	-1	-1	1
0.461538	1	1	1	-1	-1	-0.2	1	-1	-1	1
-0.777778	1	1	1	-1	-1	-0.371429	1	-1	-1	1
-0.68	1	1	1	-1	-1	0.818182	1	-1	-1	1
0.241379	1	1	1	-1	-1	-0.6	1	-1	-1	1
-0.134328	1	1	1	-1	-1	0.307692	1	-1	-1	1
-0.28	1	1	1	-1	-1	-0.905882	1	-1	-1	1
0.361702	1	1	1	-1	-1	0.6	1	-1	-1	1
0.2	1	1	1	-1	-1	-1	1	-1	-1	1
-0.727273	1	1	1	-1	-1	-1	1	-1	-1	1
-0.223881	1	1	1	-1	-1	-1	1	-1	-1	1
-0.727273	1	1	1	-1	-1	-1	1	-1	-1	1
0.939394	1	1	1	-1	-1	-1	1	-1	-1	1
-0.214286	1	1	1	-1	-1	-1	1	-1	-1	1
0.353846	1	1	1	-1	-1	-1	1	-1	-1	1
0.6	1	1	1	-1	-1	-1	1	-1	-1	1
0.416667	1	1	1	-1	-1	-1	1	-1	-1	1
0.176471	1	1	1	-1	-1	-1	1	-1	-1	1
0.176471	1	1	1	-1	-1	-1	1	-1	-1	1
-0.3	1	1	1	-1	-1	-1	1	-1	-1	1
-0.8	1	1	1	-1	-1	-1	1	-1	-1	1
-0.0943396	1	1	1	-1	-1	-1	1	-1	-1	1
-0.510204	1	1	1	-1	-1	-1	1	-1	-1	1
0.315789	0.155556	1	1	-1	-1	-1	1	-1	-1	1
0.114286	-0.027027	1	1	-1	-1	-1	1	-1	-1	1
0.615385	0.473684	1	1	-1	-1	-1	1	-1	-1	1
0.75	0.575758	1	1	-1	-1	-1	1	-1	-1	1
0.875	-0.581395	1	1	-1	-1	-1	1	-1	-1	1
0.733333	0.896552	1	1	-1	-1	-1	1	-1	-1	1
0.636364	0.469388	1	1	-1	-1	-1	1	-1	-1	1
-0.0322581	-0.583333	1	1	-1	-1	-1	1	-1	-1	1
0.025641	0.213115	1	1	-1	-1	-1	1	-1	-1	1
-0.0482759	-0.411765	1	1	-1	-1	-1	1	-1	-1	1
-0.384615	0.230769	1	1	-1	-1	-1	1	-1	-1	1
-0.190476	-0.375	1	-1	-1	-1	-1	1	-1	-1	1
-0.0588235	-0.47619	1	-1	-1	-1	-1	1	-1	-1	1
0.0638298	0.259259	1	-1	-1	-1	-1	1	-1	-1	1
-0.833333	0.764706	1	-1	-1	-1	-1	1	-1	-1	1
-0.673469	-0.6	1	-1	-1	0.346939	-1	1	-1	-1	1
0.647059	0.5	1	-1	-1	-0.212121	-1	1	-1	-1	1
0.875	-0.047619	1	-1	-1	-0.736842	-1	1	-1	-1	1
-0.323077	-0.589744	1	-1	-1	-0.653333	-1	1	-1	-1	1
-0.888889	0.403509	1	-1	-1	0.75	-1	1	-1	-1	1
-0.0526316	-0.4	1	-1	-1	-0.478261	-1	1	-1	-1	1
-0.481481	0.9	1	-1	-1	-0.661017	-1	1	-1	-1	1
0.552239	-0.538462	1	-1	-1	-0.137255	-1	1	-1	-1	1
-0.235294	0.432836	1	-1	-1	-0.111111	-1	1	-1	-1	1
0.657143	0.72973	1	-1	-1	0.492958	-1	1	-1	-1	1
-1	0.678571	1	-1	-1	-0.833333	-1	1	-1	-1	1
-1	-0.5	1	-1	-1	-0.478261	-1	1	-1	-1	1
-1	-0.724138	1	-1	-1	0.531915	-1	1	-1	-1	1
-1	0.384615	1	-1	-1	0.641791	-1	1	-1	-1	1
-1	0.28	1	-1	-1	-0.0666667	-1	1	-1	-1	1
-1	0	1	-1	-1	0	-1	1	-1	-1	1
-1	-0.25	1	-1	-1	-0.4	-1	1	-1	-1	1
-1	0.68932	1	-1	-1	-0.333333	-1	1	-1	1	1
-1	0.625	1	-1	-1	0.132075	-1	1	-1	1	1
-1	0.0697674	1	-1	-1	-0.121951	-1	1	-1	1	1
-1	-0.106383	1	-1	-1	0.8	-1	1	-1	1	1
-1	-0.548387	1	-1	-1	0.189189	-1	1	-1	1	1
-1	-0.225806	1	-1	-1	-0.0588235	-1	1	-1	1	1
-1	0.0769231	1	-1	-1	0.166667	-1	1	-1	1	1
-1	0.166667	1	-1	-1	-0.421053	-1	1	-1	1	1
-1	0.282051	1	-1	-1	-0.47619	-1	1	-1	1	1
-1	-0.0909091	1	-1	-1	-0.371429	-1	1	-1	1	1
-1	-0.957447	1	-1	-1	0.0434783	-1	1	-1	1	1
-1	0	1	-1	-1	0.428571	-1	1	-1	1	1
-1	-1	1	-1	-1	-0.0291262	-1	1	-1	1	1
-1	-1	1	-1	-1	-0.102564	-1	1	-1	1	1
-1	-1	1	-1	-1	0.5	-1	1	-1	1	1
-1	-1	1	-1	-1	0.846154	-1	1	-1	1	1
-1	-1	1	-1	-1	-0.111111	-1	1	-1	1	1
-1	-1	1	-1	-1	-0.170732	-1	1	-1	1	1
-1	-1	1	-1	-1	0.0535714	-1	1	-1	1	1
-1	-1	1	-1	-1	0.984127	-1	1	-1	1	1
-1	-1	1	-1	-1	-0.555556	-1	1	-1	1	1
-1	-1	1	-1	-1	0.578947	-1	1	-1	1	1
-1	-1	1	-1	-1	0.684211	-1	1	-1	1	1
-1	-1	1	-1	-1	0.255814	-1	1	-1	1	1
-1	-1	1	-1	-1	0.466667	-1	1	-1	1	1
-1	-1	1	-1	-1	-0.533333	-1	1	-1	1	1
-1	-1	1	-1	-1	0.850746	-1	1	-1	1	1
-1	-1	1	-1	-1	0.4	-1	1	-1	1	1
-1	-1	1	-1	-1	-0.277778	1	1	-1	1	1
-1	-1	1	-1	-1	0.150943	1	1	-1	1	1
-1	-1	1	-1	-1	-0.384615	1	1	-1	1	1
-1	-1	1	-1	-1	0.466667	1	1	-1	1	1
-1	-1	1	-1	-1	-0.442424	1	1	1	1	1
-1	-1	1	-1	-1	0	1	1	1	1	1
-1	-1	1	-1	-1	0.5	1	1	1	1	1
-1	-1	1	-1	-1	-0.6	1	1	1	1	1
-1	-1	1	-1	-1	-0.560976	1	1	1	1	1
-1	-1	1	-1	-1	0.0666667	1	1	1	1	1
-1	-1	1	-1	-1	0.0483871	1	1	1	1	1
-1	-1	1	-1	-1	-0.095723	1	1	1	1	1
-1	-1	1	-1	-1	-0.241379	1	1	1	1	1
-1	-1	1	-1	-1	-0.173333	1	1	1	1	1
-1	-1	1	-1	-1	-0.342857	1	1	1	1	1
-1	-1	1	-1	-1	0.731343	1	1	1	1	1
-1	-1	1	-1	-1	0.513514	1	1	1	1	1
-1	-1	1	-1	-1	-0.352113	1	1	1	1	1
-1	-1	1	-1	-1	-0.873016	1	1	1	1	1
-1	-1	1	-1	-1	0.2	1	1	1	1	1
-1	-1	1	-1	-1	0.193277	1	1	1	1	1
-1	-1	1	-1	-1	0.05	1	1	1	1	1
-1	-1	1	-1	-1	0.481481	1	1	1	1	1
-1	-1	1	-1	-1	0.371429	1	1	1	1	1
-1	-1	1	-1	-1	-0.344262	1	1	1	1	1
-1	-1	1	-1	-1	0.107692	1	1	1	1	1
-1	-1	1	-1	-1	0.0857143	1	1	1	1	1
-1	-1	1	-1	-1	-0.384615	1	1	1	1	1
-1	-1	1	-1	-1	-0.393939	1	1	1	1	1
-1	-1	1	-1	-1	0.638554	1	1	1	1	1
-1	-1	1	-1	-1	0.461538	1	1	1	1	1
-1	-1	1	-1	-1	-0.142857	1	1	1	1	1
-1	-1	1	-1	-1	-0.153846	1	1	1	1	1
-1	-1	1	-1	-1	-0.176471	1	1	1	1	1
-1	-1	1	-1	-1	-0.2	1	1	1	1	1
-1	-1	1	-1	-1	0.945946	1	1	1	1	1
-1	-1	1	-1	-1	-0.0102389	1	1	1	1	1
-1	-1	1	-1	-1	-0.466667	1	1	1	1	1
-1	-1	1	-1	-1	0.65625	1	1	1	1	1
-1	-1	1	-1	-1	-0.155556	1	1	1	1	1
-1	-1	1	-1	-1	0.25	1	1	1	1	1
-1	-1	1	-1	-1	0.559633	1	1	1	1	1
-1	-1	1	-1	-1	-0.5	1	1	1	1	1
-1	-1	1	-1	-1	0.745763	1	1	1	1	1
-1	-1	1	-1	-1	0.105691	1	1	1	1	1
-1	-1	1	-1	-1	-0.193548	1	1	1	1	1
-1	-1	1	-1	-1	-0.0163934	1	1	1	1	1
-1	-1	1	-1	-1	-0.421053	1	1	1	1	1
-1	-1	1	-1	-1	0.0731707	1	1	1	1	1
-1	-1	1	-1	-1	-0.64557	1	1	1	1	1
-1	-1	1	-1	-1	-0.0243902	1	1	1	1	1
-1	-1	1	-1	-1	0.818182	1	1	1	1	1
-1	-1	1	-1	-1	0.244444	1	1	1	1	1
-1	-1	1	-1	-1	0.0833333	1	1	1	1	1
-1	-1	1	-1	-1	0.3	1	1	1	1	1
-1	-1	1	0.583333	-1	-0.5	1	1	1	1	1
-1	-1	1	0.555556	-1	0	1	1	1	1	1
-1	-1	1	-0.333333	-1	0.394737	1	1	1	1	1
-1	-1	1	-0.764706	-1	0.416667	1	1	1	1	1
-1	-1	1	0.0833333	-1	0	1	1	1	1	1
-1	-1	1	0.478261	-1	0.733333	1	1	1	1	1
-1	-1	1	-0.333333	-1	-0.380952	1	1	1	1	1
-1	-1	1	-0.424658	-1	0.44086	1	1	1	1	1
-1	-1	1	-0.416667	-1	-0.469388	1	1	1	1	1
-1	-1	1	-0.4	-1	-0.869919	1	1	1	1	1
-1	-1	1	0.204819	-1	0.47619	1	1	1	1	1
-1	-1	1	-0.333333	-1	0.617978	1	1	1	1	1
-1	-1	1	-0.391304	-1	0.518072	1	1	1	1	1
-1	-1	1	0.04	-1	-0.168539	1	1	1	1	0.52381
-1	-1	1	-0.391304	-1	0.634146	1	1	1	1	0.608696
-1	-1	1	0.333333	-1	0.473684	1	1	1	1	0.642857
-1	-1	1	0.529412	-1	0.666667	1	1	1	1	-0.772727
-1	-1	1	0.307692	-1	-0.6	1	1	1	1	-0.411765
-1	-1	1	0.488372	-1	-0.753846	1	1	1	1	-0.0864198
-1	-1	1	0.217391	-1	0.925926	1	1	1	1	0.574468
-1	-1	1	0.6	-1	-0.292308	1	1	1	1	-0.0632911
-1	-1	1	-0.0285714	-1	-0.239437	1	1	1	1	-0.402299
-1	-1	1	-0.733333	-1	-0.0666667	1	1	1	1	-0.111111
-1	-1	1	0.212121	-1	0.645161	1	1	1	1	-0.592593
-1	-1	1	-0.714286	-1	-0.632653	1	1	1	1	0.304348
-1	-1	1	0.230769	-1	0.0204082	1	1	1	1	-0.25
-1	-1	1	0.0555556	-1	-0.770833	1	1	1	1	-0.183673
-1	-1	1	0.5	-1	-0.101449	1	1	1	1	-0.5
-1	-1	1	0.428571	-1	0.0810811	1	1	1	1	0.125
-1	-1	1	0.538462	-1	-0.636364	1	1	1	1	0.517241
-1	-1	1	-0.0222222	-1	0.851852	1	1	1	1	0
-1	-1	1	-0.111111	-1	-1	1	1	1	1	-0.822222
-1	-1	1	-0.0337079	-1	-1	1	1	1	1	-0.771429
-1	-1	1	0.952381	-1	-1	1	1	1	1	0.862069
-1	-1	1	0.615385	-1	-1	1	1	1	1	0
-1	-1	1	-0.117647	-1	-1	1	1	1	1	0.37931
-1	-1	1	-0.354839	-1	-1	1	1	1	1	-0.162791
1	-1	1	-0.166667	-1	-1	1	1	1	1	0.428571
1	-1	1	0.190476	-1	-1	1	1	1	1	0.422222
1	-1	1	0.448276	-1	-1	1	1	1	1	0.802469
1	-1	1	0.957447	-1	-1	1	1	1	1	0.151515
1	-1	1	0.764706	-1	-1	1	1	1	1	0.0625
1	-1	1	0.666667	-1	-1	1	1	1	1	-0.306667
1	-1	1	0.666667	-1	-1	1	1	1	1	-0.473684
1	-1	1	-0.333333	-1	-1	1	1	1	1	0.857143
1	-1	1	-0.555556	-1	-1	1	1	1	1	0.277778
1	-1	1	-0.4	-1	-1	1	1	1	1	0.0491803
1	-1	1	-0.625	-1	-1	1	1	1	1	-0.0384615
1	-1	1	-0.857143	-1	-1	1	1	1	1	-0.04
1	-1	1	0.542857	-1	-1	1	1	1	1	-0.65
1	-1	1	-0.794872	-1	-1	1	1	1	1	0.548387
1	-1	1	-0.478261	-1	-1	1	1	1	1	-0.615385
1	-1	1	0.2	-1	-1	1	1	1	1	-0.666667
1	-1	1	0.37931	-1	-1	1	1	1	1	0.111111
1	-1	1	-0.375	-1	-1	1	1	1	1	0.363636
1	-1	1	0.3125	-1	-1	1	1	1	1	0.333333
1	-1	1	0.530864	-1	-1	1	1	1	1	0.135135
1	-1	1	-0.0933333	-1	-1	1	1	1	1	0.607843
1	-1	1	0.571429	-1	-1	1	1	1	1	0.111111
1	-1	1	-0.0731707	-1	-1	1	1	1	1	0.42268
1	-1	1	0.714286	-1	-1	1	1	1	1	-0.238095
1	-1	1	-0.272727	-1	-1	1	1	1	1	-0.826087
1	-1	1	-0.0526316	-1	-1	1	1	1	1	-0.833333
1	-1	1	-0.230769	-1	-1	1	1	1	1	0.0909091
1	-1	1	0.6875	-1	-1	1	1	1	1	0.5
1	-1	1	-0.529412	-1	-1	1	1	1	1	-0.5
1	-1	1	0.571429	-1	-1	1	1	1	1	-0.25
1	-1	1	0.413793	-1	-1	1	1	1	1	-0.916667
1	-1	1	-0.111111	-1	-1	1	1	1	1	-0.933333
1	-1	1	0.563636	-1	-1	1	1	1	1	-0.9
1	-1	1	0.6	-1	-1	1	1	1	1	0.777778
1	-1	1	-0.2	-1	-1	1	1	1	1	0.923077
1	-1	1	0.513514	-1	-1	1	1	1	1	0.642857
1	-1	1	0.3125	-1	-1	1	1	1	1	0.724771
1	-1	1	0.68	-1	-1	0.661538	1	1	1	0.394366
1	-1	1	0.0909091	-1	-1	-0.428571	1	1	1	-0.888889
1	-1	1	0.220779	-1	-1	0.866667	1	1	1	0.7
1	-1	1	0.454545	-1	-1	0.333333	1	1	1	-0.55
1	-1	1	0.3	-1	-1	0.461538	1	1	1	0.105882
1	-1	1	0.777778	-1	-1	0.621622	1	1	1	-0.333333
1	-1	1	-0.191489	-1	-1	-0.777778	1	1	1	0.421053
1	-1	1	0.698113	-1	-1	-0.272727	1	1	1	0.8125
1	-1	1	-0.814815	-1	-1	-0.571429	1	1	1	0.4
1	-1	1	0.458333	-1	-1	-0.294118	1	1	1	0.25
1	-1	1	0.857143	-1	-1	-0.0425532	1	1	1	-0.625
1	-1	1	-0.75	-1	-1	-0.0943396	1	1	1	-0.348837
1	-1	1	0.191489	-1	-1	-0.797101	1	1	1	0.6875
1	-1	1	0.6	-1	-1	-0.882353	1	1	1	-0.5
1	-1	1	0.619048	-1	-1	0.426752	1	1	1	0.5625
1	-1	1	-0.214286	-1	-1	-0.0277778	1	1	1	0
1	-1	1	0	-1	-1	0.528662	1	1	1	0.642857
1	-1	1	0.9375	-1	-1	0.896552	1	1	1	-0.222222
1	-1	1	-0.027027	-1	-1	0.761905	1	1	1	-0.416667
1	-1	1	0.583333	-1	-1	-0.333333	1	1	1	0.282051
1	-1	1	0.483871	-1	-1	0.287356	1	1	1	-0.169811
1	-1	1	-1	-1	-1	-0.571429	1	1	1	0
1	-1	1	-1	-1	-1	-0.568807	1	1	1	0.692308
1	-1	1	-1	-1	-1	0.230769	1	1	1	0.942029
1	-1	1	-1	-1	-1	0.025	1	1	1	0.75
1	-1	1	-1	-1	-1	0.0379747	1	1	0.757576	0.485714
1	-1	1	-1	-1	-1	0.304348	1	1	-0.52	0
1	-1	1	-1	-1	-1	-0.52381	1	1	0.698113	0.208333
1	-1	1	-1	-1	-1	-0.6	1	1	0.692308	-0.625
1	-1	1	-1	-1	-1	0	1	1	0.387097	0.474747
1	-1	1	-1	-1	-1	-0.263158	1	1	-0.674419	0.565217
1	-1	1	-1	-1	-1	0.6	1	1	0.107692	0
1	-1	1	-1	-1	-1	-0.714286	1	1	0.515152	-0.0181818
1	-1	1	-1	-1	-1	0.614035	1	1	0.552632	0.582418
1	-1	1	-1	-1	-1	0.240506	1	1	0.230769	0.25
1	-1	1	-1	-1	-1	-0.04	1	1	-0.466667	-0.0697674
1	-1	1	-1	-1	-1	-0.111111	1	1	0.675676	-0.647059
1	-1	1	-1	-1	-1	0.4	1	1	0.285714	0.846154
1	-1	1	-1	-1	-1	0.888889	1	1	-0.466667	0.585586
1	-1	1	-1	-1	-1	-0.234043	1	1	-0.333333	-0.25
1	-1	1	-1	-1	-1	-0.0588235	1	1	-0.304348	-0.0909091
1	-1	1	-1	-1	-1	0.928571	1	1	-0.703704	-0.411765
1	-1	1	-1	-1	-1	0.047619	1	1	-0.702128	0.313131
1	-1	1	-1	-1	-1	0.185185	1	1	-0.8125	-0.19403
1	-1	1	-1	-1	-1	0.462366	1	1	0.860465	-0.105882
1	-1	1	1	-1	-1	0.465517	1	1	0.142857	0.766667
1	-1	1	1	-1	-1	0.62069	1	1	-0.616162	0.96875
1	-1	1	1	-1	-1	0.5	1	1	0.830508	0.512195
1	-1	1	1	-1	-1	0.916667	1	1	0.333333	0.5
1	-1	1	1	-1	-1	0.1875	1	1	-0.962264	-0.445545
1	-1	1	1	-1	-1	0.73913	1	1	-0.153846	-0.213483
1	-1	1	1	-1	-1	0.698246	1	1	0.479452	-0.921053
1	-1	1	1	-1	-1	0.555556	1	1	0.130435	1
1	-1	1	1	-1	-1	0.649485	1	1	0.494737	1
1	-1	1	1	-1	-1	0.228571	1	1	0.7	1
1	-1	1	1	-1	-1	0.384615	1	1	-0.675676	1
1	-1	1	1	-1	-1	0.608696	1	1	-0.357143	1
1	-1	1	1	-1	-1	-0.315789	1	1	0.92	1
1	-1	1	1	-1	-1	0.272727	1	1	-0.047619	1
1	-1	1	1	-1	-1	-0.833333	1	1	0.731343	1
1	-1	1	1	-1	-1	0.707317	1	1	-0.823529	1
1	-1	1	1	-1	-1	-0.52381	1	1	-0.25	1
1	-1	1	1	-1	-1	-0.225806	1	1	-0.142857	1
1	-1	1	1	-1	-1	0.296296	1	1	-0.6	1
1	-1	1	1	-1	-1	-0.470588	1	1	-0.647059	1
1	-1	1	1	-1	-1	0.68	1	1	-0.666667	1
1	-1	1	1	-1	-1	0.333333	1	1	0.47619	1
1	-1	1	1	-1	-1	-1	1	1	-0.375	1
1	-1	1	1	-1	-1	-1	1	1	-0.666667	1
1	-1	1	1	-1	-1	-1	1	1	-0.165644	1
1	-1	1	1	-1	-1	-1	1	1	0.0714286	1
1	-1	1	1	-1	-1	-1	1	1	0.333333	1
1	-1	1	0.363636	-1	-1	-1	1	1	0.481481	1
1	-1	1	0.173913	-1	-1	-1	1	1	-0.833333	1
1	-1	1	-0.377778	-1	-1	-1	1	1	-0.142857	1
1	-1	1	-0.0188679	-1	-1	-1	1	1	0.428571	1
1	-1	1	-0.428571	-1	-1	-1	1	1	-0.178571	1
1	-1	1	0.0612245	-1	-1	-1	1	1	0.0454545	1
1	-1	1	0	-1	-1	-1	1	1	-0.0793651	1
1	-1	1	0.142857	-1	-1	-1	1	1	0.882353	-1
1	-1	1	0.696203	-1	-1	-1	1	1	0.44	-1
1	-1	1	0.210526	-1	-1	-1	1	1	0.130435	-1
1	-1	1	0.983051	-1	-1	-1	1	1	-0.414634	-1
1	-1	1	0.661017	-1	-1	-1	1	1	-0.633803	-1
1	-1	1	0.4	-1	-1	-1	1	1	0.107692	-1
1	-1	1	-0.285714	-1	-1	-1	1	1	0.2	-1
1	-1	1	-0.0864198	-1	-1	-1	1	-0.8	-0.266667	-1
1	-1	1	0.682927	-1	-1	-1	1	0.529412	-0.282051	-1
1	-1	1	-0.642857	-1	-1	-1	1	0.428571	0.133333	-1
1	-1	1	-0.385542	-1	-1	-1	1	0.0769231	0.375	-1
1	-1	1	0.333333	-1	-1	-1	1	0.230769	0.833333	0.210526
1	-1	1	0.0190476	-1	-1	-1	1	-0.5	-0.483871	0.631579
1	-1	1	0.648649	-1	-1	-1	1	0.0588235	0.5	-0.2
1	-1	1	-0.789474	-1	-1	-1	1	-0.151515	0.828571	0.684211
1	-1	1	0.411765	-1	-1	-1	1	0.108434	0.78125	0.42029
1	-1	1	-0.878788	-1	-1	-1	1	0.473684	-0.853659	-0.111111
1	-1	1	-0.307692	-1	-1	-1	1	-0.319149	0.694915	0.333333
1	-1	1	-0.931034	-1	-1	-1	1	0.761905	0.487179	1
1	-1	1	0.571429	-1	-1	-1	1	-0.181818	-0.923077	1
1	-1	1	1	-1	-1	-1	1	-0.777778	-0.957447	1
1	-1	1	1	-1	-1	-1	1	0	-0.428571	1
1	-1	1	1	-1	-1	-1	1	0.857143	-0.244444	1
1	-1	1	1	-1	-1	-1	1	-0.1	0.0384615	1
1	-1	1	1	-1	-1	-1	1	-0.354839	0.958333	1
1	-1	1	1	-1	-1	-1	1	-0.128205	-0.333333	1
1	-1	1	1	-1	-1	-1	1	-0.257143	0	1
1	-1	1	1	-1	-1	-1	1	0.428571	0.0980392	1
1	-1	1	1	-1	-1	-1	1	-0.857143	0.0909091	1
1	-1	1	1	-1	-1	-1	1	0.402985	-0.636364	1
1	-1	1	1	-1	-1	-1	1	0.25	0.264706	1
1	-1	1	1	-1	-1	-1	1	0.314286	0.125	1
1	-1	1	1	-1	-1	-1	1	0.833333	0.355556	1
1	-1	1	1	-1	-1	-1	1	-0.666667	0.111111	1
1	-1	1	1	-1	-1	-1	1	0.454545	-0.75	1
1	-1	1	1	-1	-1	-1	1	0.0731707	0.6	1
1	-1	1	1	-1	-1	-1	1	-0.741935	-0.30303	1
1	1	1	1	-1	-1	-1	1	0.285714	-0.701493	1
1	1	1	1	-1	-1	-1	1	0.333333	0.0958904	1
1	1	1	1	-1	-1	-1	1	0.52381	-0.238095	1
1	1	1	1	-1	-1	-1	1	0	0.0392157	1
1	1	1	1	-1	-1	-1	1	-0.384615	-0.136842	1
1	1	1	-1	-1	-1	-1	1	0.181818	0.583333	1
1	1	1	-1	-1	-1	-1	1	0.866667	-0.727273	1
1	1	1	-1	-1	-1	-1	1	0.555556	-0.327434	1
1	1	1	-1	-1	1	-1	1	0.333333	0.314286	1
1	1	1	-1	-1	1	-1	1	-0.84	0.333333	1
1	1	1	-1	-1	1	-1	1	-0.866667	-0.404255	1
1	1	1	-1	-1	1	-1	1	0.671429	-0.4	1
1	1	1	-1	-1	1	-1	1	-0.92	0.292683	1
1	1	1	-1	-1	1	-1	1	-0.5	-0.0857143	1
1	1	1	-1	-1	1	-1	1	0.9	0.649123	1
1	1	1	-1	-1	1	-1	1	-0.04	-0.647059	1
1	1	1	-1	-1	1	-1	1	0.333333	0.247525	1
1	1	1	-1	-1	1	-1	1	-0.283019	-0.206897	1
1	1	1	-1	-1	1	-1	1	-0.333333	-0.48	1
1	1	1	-1	-1	1	-1	1	0.333333	0.875	1
1	1	1	-1	-1	1	-1	1	-0.73913	0.381818	1
1	1	1	-1	-1	1	-1	1	-0.5	-0.728814	1
1	1	1	-1	-1	1	-1	1	-0.625	-0.347826	1
1	1	1	-1	-1	1	-1	1	-0.545455	0.471264	1
1	1	1	-1	-1	1	-1	1	0.777778	0.423729	1
1	1	1	-1	-1	1	-1	1	0.666667	-0.230769	1
1	1	1	-1	-1	1	-1	1	-0.5	-0.227273	1
1	1	1	-1	-1	1	-1	1	0.2	0.477273	1
1	1	1	-1	-1	1	-1	1	0.470085	-0.692308	1
1	1	1	-1	-1	1	-1	1	0.0967742	-0.92	1
1	1	1	-1	-1	1	-1	1	0.534884	0.222222	1
1	1	1	-1	-1	1	-1	1	0.698113	0.538462	1
1	1	1	-1	-1	1	-1	1	-0.609756	-0.457627	1
1	1	1	-1	-1	1	-1	1	0.356322	-0.877551	1
1	1	1	0.454545	-1	1	-1	1	0.941176	0.155556	1
1	1	1	-0.587302	-1	1	-1	1	-0.428571	-0.0545455	1
1	1	1	-0.777778	-1	1	-1	1	-0.478261	0.666667	1
-0.894737	1	1	-0.625	-1	1	-1	1	-0.355556	-0.0769231	1
-0.2	1	1	-0.857143	-1	1	-1	1	0.478261	0	1
0.818182	1	1	0	-1	1	-1	1	0.95122	-0.769231	1
0.263158	1	1	0.727273	-1	1	-1	1	0.225806	-0.489362	1
-0.428571	1	1	-1	-1	1	-1	1	-0.666667	0.45098	1
0.130435	1	1	-1	-1	1	-1	1	-0.548387	-0.833333	1
-0.698113	1	1	-1	-1	1	-1	1	-0.209302	-0.854545	1
0.2	1	1	-1	-1	1	-1	1	0.29771	0.763158	1
0.157895	1	1	-1	-1	1	-1	1	0.62963	0.361702	1
0.142857	1	1	-1	-1	1	-1	1	0.755556	-0.102703	1
-0.411765	1	1	-1	-1	1	-1	1	0.241379	0.307692	1
-0.818182	1	1	-1	-1	1	-1	1	0.155556	-0.0714286	1
-0.490909	1	1	-1	-1	1	-1	1	-0.333333	0.289256	1
0	1	1	-1	-1	1	-1	1	0.619048	-0.284211	1
0.73913	1	1	-1	-1	1	-1	1	0.0967742	1	1
-0.769231	1	1	-1	-1	1	-1	1	-0.72973	1	1
-0.0555556	1	1	-1	-1	1	-1	1	0.555556	1	1
-0.655172	1	1	-1	-1	1	-1	1	0.927273	1	1
-0.294118	1	1	-1	-1	1	-1	1	0.448276	1	1
0.315789	1	1	-1	-1	1	-1	1	0.714286	1	1
-0.565217	1	1	-1	-1	1	-1	1	-0.2	1	1
-0.515152	1	1	-1	-1	1	-1	1	0.103448	1	1
0.371429	1	1	-1	-1	1	-1	1	0.964286	1	1
0.581395	1	1	-1	-1	1	-1	1	0.590909	1	1
0.259259	1	1	-1	-1	1	-1	1	-0.714286	1	1
0.75	1	1	-1	-1	1	-1	1	-0.72093	1	1
0.111111	1	1	-1	-1	1	-1	1	0.79798	1	1
-0.7	1	1	-1	-1	1	-1	1	-0.666667	1	1
-0.428571	1	1	-1	-1	1	-1	1	-0.419355	1	1
0.952381	1	1	-1	-1	1	-1	1	0.466667	1	1
-0.0833333	1	1	-1	-1	1	-1	1	-0.428571	1	1
-0.775701	1	1	-1	-1	1	-1	-0.346154	0.9	1	1
0.0222222	1	1	1	-1	1	-1	0.0263158	-0.155556	1	-1
0	1	1	1	-1	1	-1	0.777778	0.8	1	-1
0.661538	1	1	1	-1	1	-1	-0.25	0.666667	1	-1
-0.1875	1	1	1	-1	1	-1	0.206349	-0.375	1	-1
0.212121	1	1	1	-1	1	-1	-0.466667	0.55102	1	-1
0	1	1	1	-1	1	-1	-0.230769	0.8	1	-1
-0.4	1	1	1	-1	1	-1	0.860465	-0.133333	1	-1
-0.619048	1	1	1	-1	1	-1	-0.142857	0.12	1	-1
0.818182	1	1	1	-1	1	-1	0.48	0.666667	1	-1
0.407407	1	1	1	-1	1	-1	0.255814	0.454545	1	-1
0	1	1	1	-1	1	-1	0.916667	-0.4	1	-1
-0.0608696	1	1	1	-1	1	-1	-0.568627	-0.4	1	-1
0.76	1	1	1	-1	1	-1	0	0.961165	1	-1
0.529412	1	1	1	-1	1	-1	-0.0285714	0.75	1	-1
0.483871	1	1	1	-1	1	-1	0.259259	-0.142857	1	-1
0.0909091	1	1	1	-1	1	-1	0.555556	0.0612245	1	-1
0.030303	1	1	1	-1	1	-1	-0.958333	-0.257143	1	-1
-0.466667	1	1	1	-1	1	-1	-0.2	-0.6	1	-1
-0.0847458	1	1	1	-1	1	-1	-0.470588	0.526316	1	-1
-0.833333	1	1	1	-1	1	-1	0	0.714286	1	-1
0.684211	1	1	1	-1	1	-1	-0.297872	0.333333	1	-1
-0.714286	1	1	1	-1	1	-1	-0.52381	0.853659	1	-1
-0.777778	1	1	1	-1	1	-1	0.333333	0.125	1	-1
0.411765	1	1	1	-1	1	-1	0.16	-0.882353	1	-1
-0.666667	1	1	1	-1	1	-1	-0.818182	0.857143	1	-1
-0.375	1	1	1	-1	1	-1	-0.16	0.924528	1	-1
-0.925926	1	1	1	-1	1	-1	-0.5	0.277778	1	-1
-0.657143	1	1	1	-1	1	-1	0.578947	-1	1	-1
0.333333	1	1	1	-1	1	-1	-0.102041	-1	1	-1
-0.846154	1	1	1	-1	1	-1	0.387097	-1	1	-1
0.0322581	1	1	1	-1	1	-1	0.166667	-1	1	-1
0.36	1	1	1	-1	1	-1	-0.9	-1	1	-1
0.768116	1	1	1	-1	1	-1	-0.52	-1	1	0.894737
0.384615	1	1	1	-1	1	-1	-0.454545	-1	1	-0.545455
0.875	1	1	1	-1	1	-1	0.876543	-1	1	0.584906
-0.0322581	1	1	1	-1	1	-1	0.0666667	-1	1	0.707317
0.368421	1	1	1	-1	1	-1	-0.73913	-1	1	0.2
-0.733333	1	1	1	-1	1	-1	-0.666667	-1	1	0.822222
0.692308	1	1	1	-1	1	-1	0.76	-1	1	0.333333
-0.2	1	1	1	-1	1	-1	0.333333	-1	1	0.117647
0.75	1	1	1	-1	1	-1	0.492063	-1	1	0.65
-0.6	1	1	1	-1	1	-1	0.75	-1	1	-0.52
0.666667	1	1	1	-1	1	-1	0.282051	-1	1	0.731343
-0.5	1	1	1	-1	1	-1	-0.461538	-1	1	-0.416667
0.0434783	1	1	1	-1	1	-1	0.625	-1	1	-0.6
0.416667	1	1	1	-1	1	-1	-0.230769	-1	1	-0.191489
0	1	1	1	-1	1	-1	-0.666667	-1	1	0.142857
0.16129	1	1	1	-1	1	-1	0.745455	-1	1	-0.894737
0	1	1	1	-1	1	-1	0.333333	-1	1	-0.230769
-0.333333	1	1	1	-1	1	-1	0.707317	-1	1	0.222222
0.0769231	1	1	-0.913043	-1	1	-1	-0.555556	-1	1	0.12
-0.85	1	1	0.101449	-1	1	-1	-0.172414	-1	1	0.323077
0.348837	1	1	0.209302	-1	1	-1	0.728	-1	1	-0.0545455
0.68	1	1	-0.84	-1	1	-1	-0.163636	-1	1	-0.478261
-0.652174	1	1	0.8	-1	1	-1	0.789474	-1	1	0.772727
0.578947	1	1	0.277778	-1	1	-1	-0.247312	-1	1	0.757576
-0.2	1	1	0.382716	-1	1	-1	-0.5	-1	1	-0.47619
0.307692	1	1	-0.481481	-1	1	-1	0.321429	-1	1	0.809524
-0.0285714	1	1	-0.7	-1	1	-1	-0.230769	-1	1	0.846154
0.833333	1	1	0.894737	-1	1	-1	-0.015873	-1	1	-0.76
0.409091	1	1	0.454545	-1	1	-1	-0.03125	-1	1	-0.217391
0.0666667	1	1	-0.945946	-1	1	-1	0.0697674	-1	1	-0.0133333
-0.142857	1	1	0.724138	-1	1	-1	-0.116279	-1	1	-0.8
-0.857143	1	1	-0.185185	-1	1	-1	0.846154	-1	1	-0.428571
0.666667	1	1	0.843137	-1	1	-1	0.902439	-1	1	-0.478261
0.6	1	1	-0.632653	-1	1	-1	-0.931034	-1	1	0.444444
-0.764706	1	1	0.238095	-1	1	-1	-0.0285714	-1	1	0.218045
-0.333333	1	1	-0.625	-1	1	-1	-0.348837	-1	1	0
-0.529412	1	1	1	-1	1	-1	0.5	1	1	-0.8
0.866667	1	1	1	-1	1	-1	-0.62963	1	1	0.298246
0.56	1	0.391304	1	-1	1	-1	-0.142857	1	1	0
0.548387	1	0.764706	1	-1	1	-1	0.416667	1	1	-0.478261
0.5	1	0.208791	1	-1	1	-1	-0.411765	1	1	0.956522
0	1	0	1	-1	1	-1	0.0697674	1	1	1
-0.529412	1	0.15493	1	-1	1	-1	-0.860465	1	1	1
-0.846154	1	0.5	1	-1	1	-1	0.647059	1	1	1
0.777778	1	-0.103448	1	-1	1	1	0.149425	1	1	1
0.272727	1	0.92	1	-1	1	1	-0.225806	1	1	1
0.375	1	0.469388	1	-1	1	1	0.459459	1	1	1
1	1	0.483871	1	-1	1	1	0.037037	1	1	1
1	1	0.75	1	-1	1	1	-0.4	1	1	1
1	1	-0.419355	1	-1	1	1	0.294118	1	1	1
1	1	0.333333	1	-1	1	1	-0.173913	1	1	1
1	1	0.875	1	-1	1	1	-0.169811	1	1	1
1	1	0.5	1	0.5	1	1	-0.827586	1	1	1
1	1	0	1	-0.245283	1	1	-0.375	1	1	1
1	1	0.5	1	-0.130435	1	1	0.463415	1	1	1
1	1	0.15	1	-0.42029	1	1	0.727273	1	1	1
1	1	-0.428571	-1	-0.666667	1	1	0.818182	1	1	1
1	1	0.142857	-1	-0.538462	1	1	-0.106383	1	1	1
1	1	0	-1	-0.636364	1	1	-0.571429	1	1	1
1	1	-0.906977	-1	0.030303	1	1	0.818182	1	1	1
1	1	0.657143	-1	-0.375	1	1	-0.230769	1	1	-1
1	1	-0.176471	-1	-0.244444	1	1	-0.2	1	1	-1
1	1	0.166667	-1	-0.0526316	1	1	-0.733333	1	1	0.2
1	1	0.789474	-1	-0.142857	1	1	0.5	1	1	-0.2
1	1	-0.487179	-1	-0.858824	1	1	-0.0612245	1	1	0.217391
1	1	0.692308	-1	-0.666667	1	1	0.947368	1	1	0
1	1	0.866667	-1	-0.413333	1	1	-0.534884	1	1	1
1	1	0.142857	-1	-0.172414	1	1	0.222222	1	1	1
1	1	0.333333	-1	-0.846154	1	1	-0.209302	1	1	1
1	1	0.822222	-1	-0.928571	1	1	0.846154	1	1	1
1	1	0.428571	-1	-0.209302	1	1	0.153846	1	1	1
1	1	0.238095	-1	-0.157895	1	1	0.866667	1	1	1
1	1	0.5625	-1	-0.166667	1	1	1	1	1	1
1	1	0.0526316	-1	-0.172414	1	1	1	1	1	1
1	1	0.935484	-1	-0.692308	1	1	1	1	1	1
1	1	0.454545	-1	-0.272727	1	1	1	1	1	1
1	1	-0.0967742	-1	-0.857143	1	1	1	1	1	1
1	1	0.959184	-1	-0.939394	1	1	1	-0.75	1	1
1	1	-0.222222	-1	-0.777778	1	1	1	0.363636	1	1
1	1	0.846154	-1	0.857143	1	1	1	0.5	1	1
1	1	-0.375	-1	-0.5	1	1	1	0.2	1	1
1	1	-0.939394	-1	-0.529412	1	1	1	0.75	1	1
1	1	-0.164179	-1	-0.153846	1	1	1	0.666667	1	1
1	1	0.6	-0.304348	-0.166667	1	1	1	0.803279	1	1
1	1	-0.411765	-0.727273	-0.263158	1	1	1	0.783784	1	1
1	1	0.333333	0.208333	-0.666667	1	1	1	-0.5	1	1
1	1	0.923077	-0.304348	0.6	1	1	1	0.615385	1	1
1	1	0.348837	0.923077	-0.631579	1	1	1	0	1	1
1	1	0.126761	-0.375	-0.114754	1	1	1	-0.2	1	1
1	1	-0.769231	-0.741935	-0.694444	1	1	1	-0.333333	1	1
1	1	-0.047619	-0.382353	-0.4	1	1	1	0.7	1	1
1	1	0.439024	-0.3	-0.487179	1	1	1	-0.764706	1	1
1	1	0.0689655	0.142857	-0.578947	1	1	1	0.5	1	1
1	1	-0.0769231	0.666667	-0.655172	1	1	1	0.882353	1	1
1	1	0.241379	0.391304	-0.736842	1	1	1	-0.219512	1	1
1	1	0.294872	1	-0.454545	1	1	1	-0.25	1	1
1	1	-0.152174	1	-0.291667	1	1	1	-0.368421	1	1
1	1	0.727273	1	-0.473684	1	1	1	0.517241	1	1
1	1	-0.36	1	0.172414	1	1	1	0.304348	1	1
1	1	-0.478261	1	-0.333333	1	1	1	-0.931034	1	1
1	1	0.875	1	-0.222222	1	1	1	1	1	1
1	1	-0.204082	1	-0.333333	1	1	1	1	1	1
1	1	0.956522	1	0.538462	1	1	1	1	1	1
1	1	0.962963	1	-0.882353	1	1	1	1	1	1
1	1	-0.1	1	0.333333	1	1	1	1	1	1
1	1	0.785714	1	0.294118	1	1	1	1	1	1
1	1	0.6875	1	-0.176471	1	1	1	1	1	1
1	1	-0.263158	1	-0.888889	1	1	1	1	1	1
1	1	0.416667	1	0.454545	1	1	1	1	1	1
1	1	0.181818	1	-0.172414	1	1	1	1	1	1
1	1	0.0638298	1	-0.0769231	1	1	1	1	1	1
1	1	0.2	1	-0.702128	1	1	1	1	1	1
1	1	-0.230769	1	-0.818182	1	1	1	1	1	1
1	1	-0.04	1	0.722222	1	1	1	1	1	1
1	1	-0.411765	1	-0.125	1	1	1	1	1	1
1	1	-0.756098	1	0.652174	1	1	1	1	1	1
1	1	-0.428571	1	-0.764706	1	1	1	1	1	1
1	1	-0.714286	1	-0.285714	1	1	1	1	1	1
1	1	0.5	1	0.6	1	1	1	1	1	1
1	1	-0.428571	1	0.166667	1	1	1	1	1	1
1	1	-0.0588235	1	0.225806	1	1	1	1	1	1
1	1	0.777778	1	0.0352941	1	1	1	1	1	1
1	1	0.142857	1	0.0322581	1	1	1	1	1	1
1	1	0.76	-1	-0.348837	1	1	1	1	1	1
1	1	0.515152	-1	-0.848485	1	1	1	1	1	1
1	1	0.52381	-1	0.2	1	1	1	1	1	1
1	1	0.666667	-1	-0.545455	1	1	1	1	1	1
1	1	-0.6	-1	-0.9375	1	1	1	1	1	1
1	1	0.266667	-1	0.0555556	1	1	1	1	1	1
1	1	0.366667	-1	-0.185185	1	1	1	1	1	1
1	1	-0.0181818	-1	0.75	1	1	1	1	1	1
1	1	0.777778	-1	-0.0588235	1	1	1	1	1	1
1	1	0.8	-1	-0.954545	1	1	1	1	1	1
1	1	0.147541	-1	0.263158	1	1	1	1	1	1
1	1	0.277778	-1	-0.829787	1	1	1	1	1	1
1	1	0.5	-1	-0.925926	1	1	1	1	1	1
1	1	0.323944	-1	-0.866667	1	1	1	1	1	1
1	1	0.909091	-1	-0.25	1	1	1	1	1	1
1	1	0.44	0.44	-0.111111	1	1	1	1	1	1
1	1	0.133333	-0.681818	-0.5	1	1	1	1	1	1
1	1	-0.304348	0.604651	-0.372549	1	1	1	1	1	1
1	1	0.478261	0.5	0.0909091	1	1	1	1	1	1
1	1	0.755102	-0.033557	-0.278689	1	1	1	1	1	1
1	1	0.411765	0.761905	-0.559322	1	1	1	1	1	1
1	1	0.135135	-0.833333	-0.24	1	1	1	1	1	1
1	1	0.923077	-0.130435	-0.794872	1	1	1	1	1	1
1	1	-0.047619	0.25	-0.791667	1	1	1	1	1	1
1	1	0.0909091	-0.545455	-0.128205	1	1	1	1	1	1
1	1	0.1875	0.578947	-0.882353	1	1	1	1	1	1
1	1	-0.517241	-0.571429	-0.942857	1	1	1	1	1	1
1	1	-0.344828	0.3125	-0.0666667	1	1	1	1	1	1
1	1	0.6	0.0204082	0.0943396	1	1	1	1	1	1
1	1	0.719298	-0.333333	-0.846154	1	1	1	1	1	1
1	1	0	-0.0588235	0.2	1	1	1	1	1	1
1	1	-0.933333	0.0555556	0.538462	1	1	1	1	1	1
-1	1	-0.315789	0.130435	-0.446809	1	1	1	1	1	1
-1	1	0.538462		-0.846154	1	1	1	1	1	1
-1	1	0.2		-0.470588	1	1	1	1	1	1
-1	1	-0.857143		0.531915	1	1	1	1	1	1
-1	1	0.517241		0.391304	1	1	1	1	1	1
-1	1	-0.214286		-0.52	1	1	1	1	1	1
-1	1	0.115385		-0.923077	1	1	1	1	1	1
-1	1	-0.294118		0.266667	1	1	1	1	1	1
-1	1	0.6		-0.8125	1	1	1	1	1	1
-1	1	0.25		-0.795918	1	1	1	1	1	1
-1	1	0.0285714		-0.932203	1	1	1	1	1	1
-1	1	-0.454545		-0.448276	1	1	1	1	1	1
-1	1	-0.2		-0.894737	1	1	1	1	1	1
-1	1	0.567568		-0.357143	1	1	1	1	1	1
-1	1	0.894737		0.5	1	1	1	1	1	1
-1	1	0.433962		-0.931034	-0.0740741	1	1	1	1	1
-1	1	0.5		-0.4	-0.0469799	1	1	1	1	1
-1	1	0.0454545		-0.142857	-0.103448	1	1	1	1	1
-1	1	-0.333333		-0.230769	0.72973	1	1	1	1	1
-1	1	0		-0.454545	0.723404	1	1	1	1	1
-1	-0.703704	0.484536		-0.25	0.8	1	1	1	1	1
-1	-0.714286	-0.266667		0.135135	-0.0144928	1	1	1	1	1
-1	-0.130435	0.619048		-0.404255	0.2	1	1	1	1	1
-1	0.142857	0.8		0.210526	0.75	1	1	1	1	1
-1	-0.807018	-0.393939		0	0.241935	1	1	1	1	1
-1	-0.0909091	0.384615		-0.433962	-0.425532	1	1	1	1	1
-1	0.454545	-0.583333		0.730769	0.225806	1	1	1	1	1
-1	-0.310345	0.230769		-0.75	0.539877	1	1	1	1	1
-1	-0.8	0.170732		0.272727	0.0740741	1	1	1	1	1
-1	-0.617021	-0.25		-0.454545	0.915789	1	1	1	1	1
-1	0.22807	0.854545		0.0697674	0.177778	1	1	1	1	1
-1	0.75	0.0344828		0.0666667	-0.008	1	1	1	1	1
-1	0.655172	-0.36		-0.0434783	0.225806	1	1	1	1	1
-1	-0.0769231	0.315789		0.6	-0.333333	1	1	1	1	1
-1	-0.117647	0.6		-0.6	0.444444	1	1	1	1	1
-1	-0.333333	0.3125		-0.333333	-0.22449	1	1	1	1	1
-1	0.54717	0.414634		0.73913	-0.114391	1	1	1	1	1
-1	0.0819672	0.294118		0.473684	0.833333	1	1	1	1	1
-1	-0.272727	0.861111		-0.578947	-0.6	1	1	1	1	1
-1	0.531915	0.939394		0.538462	-0.333333	1	1	1	1	1
-1	-0.647059	-0.818182		-0.560976	-0.09375	1	1	1	1	1
-1	-0.692308	0.384615		-0.783784	-0.00558659	1	1	1	1	1
-1	-0.0819672	0.446809		-0.571429	-0.0217391	1	1	1	1	1
-1	-0.157895	0.363636		-0.351351	-0.462264	1	1	1	1	1
-1	-0.490196	0.533333		-0.612903	0.0769231	1	1	1	1	1
-1	0.607143	0.225806		-0.222222	0.828571	1	1	1	1	1
-1	-0.0357143	0.448276		0.5	-0.684211	1	1	1	1	1
-1	-0.54717	0.702128		0.037037	-0.342466	1	1	1	1	1
-1	0.204819	0.929825		-0.885714	0.818182	1	1	1	1	1
-1	-0.111111	0.176471		-0.833333	-0.846154	1	1	1	1	1
-1	-0.44186	-0.5		-0.935484	0.3125	1	1	1	-1	1
-1	-0.6	0.740741		0.0666667	0.0769231	1	1	1	-1	1
-1	0	0.777778		0.2	-0.873418	1	1	1	-1	1
-1	-0.333333	0.285714		-0.823529	-0.333333	1	1	1	-1	1
-1	0.121951	-0.636364		-0.636364	0.125	1	1	1	-1	1
-1	0.025641	0.692308		-0.6	0.655172	1	1	1	-1	1
-1	-0.789474	-0.04		-0.529412	-0.4	1	1	1	-1	1
-1	0.37931	0.888889		0.4	-0.2	1	1	1	-1	1
-1	-0.555556	0.647059		0.5	-0.806452	1	1	1	-1	1
-1	0.170732	0		-0.391304	0.764706	1	1	1	-1	1
-1	-0.333333	-0.62963		0	-0.170732	1	1	1	-1	1
-1	-0.155556	0.894737		-0.037037	-0.153846	1	1	1	-1	1
-1	-0.310345	0.619048		0.4	-0.0909091	1	1	1	-1	1
-1	-0.454545	0.444444		-0.58209	0.317073	1	1	1	-1	1
-1	0.0869565	0.461538		-0.611111	-0.16	1	1	1	-1	1
-1	-0.28	-0.586207		0.352941	0	1	1	1	-1	1
-1	-0.323944	-0.459459		-0.888889	0.37931	1	1	1	-1	1
-1	0.2	-0.6		0.178082	0.285714	1	1	1	-1	1
-1	0.213115	0.5		-0.860465	0.542857	1	1	1	-1	1
-1	-0.714286	0.0967742		0.636364	0.0434783	1	1	1	-1	1
-1	-0.733333	-0.4375		0.2	0.818182	1	1	1	-1	1
-1	-0.5	0		-0.105263	-0.454545	1	1	1	-1	1
-1	-0.52	0.846154		-0.214286	0.673077	1	1	1	-1	1
-1	-0.761905	0.393939		-0.133333	-0.434783	1	1	1	-1	1
-1	-0.166667	0.75		-0.608696	0.935484	1	1	1	-1	1
-1	0.2	-0.282051		0.037037	-0.538462	1	1	1	-1	1
-1	0	0.818182		0.172414	-0.962264	1	1	1	-1	1
-1	0.0909091	0.6		0.285714	-0.666667	1	1	1	-1	1
-1	0.0204082	-0.153846		-0.538462	-0.306122	1	1	1	-1	1
-1	0.265306	0.48		0.263158	0	1	1	1	-1	1
-1	0.854545	0.5		-0.76	0.902913	1	1	1	-1	1
-1	-0.116279	-0.04		-0.135135	0.909091	1	1	1	-1	1
-1	0.491525	-0.12		-0.777778	0.0416667	1	1	1	-1	1
-1	0	0.315789		-0.96875	0.137255	1	1	1	-1	1
-1	0.351351	-0.777778		-0.461538	-0.147059	1	1	1	-1	1
-1	-0.272727	0.418182		-0.214286	0.857143	1	1	1	-1	1
-1	0.12	0.473684		-0.684211	0.886792	1	1	1	-1	1
-1	-0.478261	0		-0.209302	-0.0810811	1	1	1	-1	1
-1	0.428571	-0.0588235		0.333333	0	1	1	1	-1	1
-1	0.04	0.0434783		-0.62963	-0.384615	1	1	1	-1	1
-1	-0.555556	0.5		-0.259259	-0.982609	1	1	1	-1	1
-1	0.818182	0.176471		-1	0.621622	1	1	1	-1	1
-1	0.862069	-0.0169492		-1	-0.571429	1	1	1	-1	1
-1	-0.287356	-0.5		-1	-0.444444	1	1	1	-1	1
-1	-0.714286	-0.357143		-1	0.473684	1	1	1	-1	1
-1	0.111111	0.037037		-1	0.473684	1	1	1	-1	1
-1	-0.0833333	0.7		-1	0.36	1	1	1	-1	1
-1	0.04	-0.6		-1	-0.692308	1	1	1	-1	1
-1	-0.271845	0.0909091		-1	0.315789	1	1	1	-1	1
-1	0.855422	-0.3		-1	-0.304348	1	1	1	-1	1
-1	0.777778	0.6875		1	-0.714286	1	1	1	-1	1
-1	-0.121951	0.733333		1	0.263158	1	1	1	-1	1
-1	-0.9375	0.764706		1	0.68	1	1	1	-1	1
-1	0.0697674	0.2		1	0.2	1	1	1	-1	1
-1	-0.8	-0.037037		1	0.833333	1	1	1	-1	1
-1	-0.576923	0.125		1	-0.228571	1	1	1	-1	1
-1	0.647059	-0.5		1	0.4	1	1	1	-1	1
-1	0	0.0526316		1	-0.230769	1	1	1	-1	1
-1	-0.478261	0.782609		1	0.809524	1	1	1	-1	1
-1	-0.294118	-0.42029		1	-0.923077	1	1	1	-1	1
-1	0.933333	-0.222222		1	0	1	1	1	-1	1
-1	0.162791	0.777778		1	0.615385	1	1	1	-1	1
-1	-0.2	0.785714		1	-0.44	1	1	1	-1	1
-1	-0.234043	-1		1	0.037037	1	1	1	-1	1
-1	0.733333	-1		1	0.333333	1	1	1	-1	1
-1	-0.142857	-1		1	0.356522	1	1	1	-1	1
-1	-0.65625	-1		1	0.277778	1	1	1	-1	1
-1	-0.47541	-1		1	0.758621	1	1	1	-1	1
-1	-0.296296	-1		1	-0.309091	1	1	1	-1	1
-1	-0.564103	-1		1	-0.168831	1	1	1	-1	1
-1	-0.371429	-1		1	-0.318182	1	1	1	-1	1
-1	0.714286	-1		-0.428571	0.546667	1	1	1	-1	1
-1	-0.73913	-1		-0.2	0.1	1	1	1	-1	1
-1	0.2	-1		-0.873016	-0.375	1	1	1	-1	1
-1	-0.111111	-1		-0.176471	-0.2	1	1	1	-1	1
-1	-0.223301	-1		0.75	0.0877193	1	1	1	-1	1
-1	0.142857	-1		-0.272727	-0.391304	1	1	1	-1	1
-1	-0.511111	-1		0.555556	-0.05	1	1	1	-1	1
-1	0	-1		-0.818182	0.030303	1	1	1	-1	1
-1	-0.755102	-1		-1	-0.836735	1	1	1	-1	1
-1	-0.923077	-1		-1	0.517241	1	1	1	-1	1
-1	-0.928571	-1		-1	-0.52	1	1	1	-1	1
-1	0.368421	-1		-1	0.947368	1	1	1	-1	1
-1	-0.538462	-1		-1	0.875	1	1	1	-1	1
-1	-0.818182	-1		-1	-0.245902	1	1	1	-1	1
-1	-0.25	-1		-1	-0.0769231	1	1	1	-1	1
-1	0.5	-1		-1	0.686275	1	1	1	-1	1
-1	0.368421	-1		-1	0.025641	1	1	1	-1	1
-1	-0.0909091	-1		-1	-0.363636	1	1	1	-1	1
-1	-0.333333	-1		-1	-0.411765	1	1	1	-1	1
-1	0.15	-1		-1	-0.107143	1	1	1	-1	1
-1	0.533333	-1		-1	-0.333333	1	1	1	-1	1
-1	-0.925926	-1		-1	0.345133	1	1	1	-1	1
-1	0.666667	-1		-1	0.338028	1	1	1	-1	1
-1	-0.913043	-1		-1	0.833333	1	1	1	-1	1
-1	-0.6	-1		-1	-0.862069	1	1	1	-1	1
-1	-0.266667	-1		-1	-0.0212766	1	1	1	-1	1
-1	0.3	-1		-1	0.625	1	1	1	-1	1
-1	0.469388	-1		-1	-0.478261	1	1	1	-1	1
-1	0.411765	-1		-1	0.880597	1	1	1	-1	1
-1	0.733333	-1		-1	0.461538	1	1	1	-1	1
-1	-0.127273	-1		-1	0.333333	1	1	1	-1	1
-1	-0.809524	-1		-1	-0.479452	1	1	1	-1	1
-1	0.902439	-1		-1	0.466667	1	1	1	-1	1
-1	-0.368421	-1		-1	-0.62963	1	1	1	-1	1
-1	-0.393939	-1		-1	-0.211268	1	1	1	-1	1
-1	0.6	-1		-1	-0.887097	1	1	1	-1	1
-1	-0.542169	-1		-1	0.428571	1	1	1	-1	1
-1	0.0337079	-1		-1	-0.380282	1	1	1	-1	1
-1	-0.466667	-1		-1	0.45	1	1	1	-1	1
-1	0.259259	-1		-1	0.030303	1	1	1	-1	1
-1	-0.0322581	-1		-1	-0.931034	1	1	-1	-1	1
-1	-0.166667	-1		-1	0.589744	1	1	-1	-1	1
-1	0.916667	-1		-1	0.641026	1	-1	-1	-1	1
-1	0.25	-1		-1	0.333333	1	-1	-1	-1	1
-1	0.448276	-1		-1	0.444444	1	-1	-1	-1	1
-1	-0.0294118	-1		-1	-0.157895	1	-1	-1	-1	1
-1	-0.446809	-1		-1	0.375	1	-1	-1	-1	1
-1	0.7	-1		-1	0.0769231	1	-1	-1	-1	1
-1	0.0285714	-1		-1	-0.342857	1	-1	-1	-1	1
-1	0.135135	-1		-1	0.959184	1	-1	-1	-1	1
-1	0.265306	-1		-1	-0.9	1	-1	-1	-1	1
-1	-0.6	-1		-1	-0.107692	1	-1	-1	-1	1
-1	-0.575758	-1		-1	0.030303	1	-1	-1	-1	1
-1	-0.305263	-1		-1	-0.857143	1	-1	-1	-1	1
-1	-0.627907	-1		-1	-1	1	-1	-1	-1	1
-1	0.478261	-1		-1	-1	1	-1	-1	-1	1
-1	-0.46875	-1		-1	-1	1	-1	-1	-1	1
-1	0.166667	-1		-1	-1	1	-1	-1	-1	1
-1	0.428571	-1		-1	-1	1	-1	-1	-1	1
-1	0.555556	-1		-1	-1	1	-1	-1	-1	1
-1	0.0769231	-1		-1	-1	1	-1	-1	-1	1
-1	-0.1	-1		-1	-1	1	-1	-1	-1	1
-1	-0.632184	-1		-1	-1	1	-1	-1	-1	1
-1	-0.615385	-1		-1	-1	1	-1	-1	-1	1
-1	-0.466667	-1		-1	-1	1	-1	-1	-1	1
-1	0.578947	-1		-1	-1	1	-1	-1	-1	1
-1	-0.483871	-1		-1	-1	1	-1	-1	-1	1
-1	0.0123457	-1		-1	-1	1	-1	-1	-1	1
-1	0	-1		-1	-1	1	-1	-1	-1	1
-1	-0.837838	-1		-1	-1	1	-1	-1	-1	1
-1	0.235294	-1		-1	-1	1	-1	-1	-1	1
-1	-0.586207	-1		-1	-1	1	-1	-1	-1	1
-1	0.6	-1		-1	-1	1	-1	-1	-1	1
-1	0.225806	-1		-1	-1	1	-1	-1	-1	1
-1	0.333333	-1		-1	-1	1	-1	-1	-1	1
-0.555556	-0.463415	-1		-1	-1	1	-1	-1	-1	-1
0.170732	0.857143	-1		-1	-1	1	-1	-1	-1	-1
-0.714286	0.5	-1		-1	-1	1	-1	-1	-1	-1
-0.596899	0.454545	-1		-1	-1	1	-1	-1	-1	-1
-0.235294	-0.386667	-1		-1	-1	1	-1	-1	-1	-1
-0.636364	-0.846154	-1		-1	-1	1	-1	-1	-1	-1
-0.75	-0.538462	-1		-1	-1	1	-1	-1	-1	-1
-0.116279	-0.333333	-1		-1	-1	1	-1	-1	-1	-1
-0.783784	0.870968	-1		-1	-1	1	-1	-1	-1	-1
-0.489362	0.333333	-1		-1	-1	0.692308	-1	-1	-1	-1
0.333333	-0.172414	-1		-1	-1	-0.0588235	-1	-1	-1	-1
-0.5	0	-1		-1	-1	0.464789	-1	-1	-1	-1
-0.153846	-0.3125	-1		-1	-1	0.333333	-1	-1	-1	-1
-0.015873	0.882353	-1		-1	-1	0.571429	-1	-1	-1	-1
0.133333	0.863636	-1		-1	-1	0.931034	-1	-1	-1	-1
0.939394	-0.0909091	-1		-1	-1	0.0857143	-1	-1	-1	-1
0.35	-0.333333	-1		-1	-1	0.483871	-1	-1	-1	-1
-0.5	-0.466667	-1		-1	-1	-0.466667	-1	-1	-1	-1
-0.916667	0.238095	-1		-1	-1	0.459459	-1	-1	-1	-1
0.03125	-0.636364	-1		-1	-1	-0.166667	-1	-1	-1	-1
-0.54386	0.404255	-1		-1	-1	-0.476923	-1	-1	-1	-1
0.707317	0.272727	-1		-1	-1	0.582418	-1	-1	-1	-1
0.214286	0.238095	-1		-1	-1	0.195402	-1	-1	-1	-1
0.741935	0.448276	-1		-1	-1	0.192982	-1	-1	-1	-1
0.2	-0.0740741	-1		-1	-1	-0.454545	-1	-1	-1	-1
0.555556	0.542857	-1		-1	-1	-0.368421	-1	-1	-1	-1
-0.0491803	-0.380952	-1		-1	-1	-0.444444	-1	-1	-1	-1
-0.0666667	0.037037	-1		-1	-1	-0.378378	-1	-1	-1	-1
0.538462	-0.166667	-1		-1	-1	-0.152542	-1	-1	-1	-1
-0.8125	0.142857	-1		-1	-1	0.02	-1	-1	-1	-1
-0.259259	0.849057	-1		-1	-1	0.714286	-1	-1	-1	-1
-0.7	-0.923077	-1		-1	-1	-0.58209	-1	-1	-1	-1
0.142857	-0.836735	-1		-1	-1	0.619048	-1	-1	-1	-1
-0.555556	-0.25	-1		-1	-1	0.257143	-1	-1	-1	-1
-0.384615	0.52	-1		-1	-1	-0.157895	-1	-1	-1	-1
-0.259259	-0.0192308	-1		-1	-1	-0.371429	-1	-1	-1	-1
0.0625	0.116279	-1		-1	-1	-0.477273	-1	-1	-1	-1
0.142857	-0.222222	-1		-1	-1	0	-1	-1	-1	-1
0.411765	-0.478261	-1		-1	-1	0.894737	-1	-1	-1	-1
-0.133333	-0.025641	-1		-1	-1	0.14	0	-1	-1	-1
-0.166667	0.925926	-1		-1	-1	0.025641	-0.625	-1	-1	-1
-0.0666667	0.6	-1		-1	-1	0.866667	0.183099	-1	-1	-1
0.380952	-0.183673	-1		-1	-1	-0.584906	0.9	-1	-1	-1
-0.361702	-0.6	-1		-1	-1	-0.2	0.951807	-1	-1	-1
-0.777778	-0.372093	-1		-1	-1	-0.916667	0.565217	-1	-1	-1
0.105882	1	-1		-1	-1	0.709402	-0.785714	-1	-1	-1
-0.75	1	-1		-1	-1	0.238095	0.037037	-1	-1	-1
-0.5	1	-1		-1	-1	0.391304	-0.6	-1	-1	-1
-0.72549	1	-1		-1	-1	-0.609756	-0.451613	-1	-1	-1
-0.130435	1	-1		-1	-1	0.264151	0.942857	-1	-1	-1
-0.333333	1	-1		-1	-1	0	0.804878	-1	-1	-1
-0.636364	1	-1		-1	-1	0.833333	-0.0909091	-1	-1	-1
-0.54386	1	-1		-1	-1	0.190476	0.228571	-1	-1	-1
-0.189189	1	-1		-1	-1	0.030303	-0.117647	-1	-1	-1
0.212121	1	-1		-1	-1	0.172414	-0.44	-1	-1	-1
-0.0810811	1	-1		-1	-1	0.333333	-0.184466	-1	-1	-1
-0.011236	1	-1		-1	-1	0.555556	-0.222222	-1	-1	-1
-0.2	1	-1		-1	-1	0.823529	0.666667	-1	-1	-1
-0.777778	1	-1		-1	-1	0.288136	0.488372	-1	-1	-1
-0.878049	1	-1		-1	-1	0.2	0.827957	-1	-1	-1
-0.666667	1	-1		-1	-1	-0.391304	0.644444	-1	-1	-1
-0.75	1	-1		-1	-1	0.444444	0.885714	-1	-1	-1
0.806452	1	-1		-1	-1	0.292683	0.857143	-1	-1	-1
-0.471264	1	-1		-1	-1	0.562044	-0.8	-1	-1	-1
-0.325	1	-1		-1	-1	0.538462	-0.0588235	-1	-1	-1
0	1	-1		-1	-1	-0.513514	0.457627	-1	-1	-1
-0.25	1	-1		-1	-1	0.290323	-0.346154	-1	-1	-1
0.28	1	-1		-1	-1	0.898734	-0.117647	-1	-1	-1
0.157895	1	-1		-1	-1	0.296296	-0.0123457	-1	-1	-1
0.106383	1	-1		-1	-1	0.59375	0.025	-1	-1	-1
-0.754386	1	-1		-1	-1	0.513514	-0.147541	-1	-1	-1
0.0886076	1	-1		-1	-1	-0.75	-0.625	-1	-1	-1
-0.555556	1	-1		-1	-1	-0.769231	-0.153846	-1	-1	-1
-0.8	1	-1		-1	-1	0.206897	0.658537	-1	-1	-1
-0.0588235	1	-1		-1	-1	-0.0769231	0.333333	-1	-1	-1
-0.777778	1	-1		-1	-1	0.529412	0.0833333	-1	-1	-1
-0.488372	1	-1		-1	-1	0.204545	-0.142857	-1	-1	-1
0.351351	1	-1		-1	-1	-0.615385	0.478261	-1	-1	-1
0.257862	1	-1		-1	-1	0.947368	-0.615385	-1	-1	-1
0.111111	1	-1		-1	-1	-0.538462	-0.866667	-1	-1	-1
-0.346939	1	-1		-1	-1	-0.2	0.275862	-1	-1	-1
0.478261	1	-1		-1	-1	0.916667	0.837838	-1	-1	-1
-0.76	1	-1		-1	-1	-0.142857	0.102564	-1	-1	-1
-0.461538	1	-1		-1	-1	-0.377049	-0.866667	-1	-1	-1
-0.407407	1	-1		-1	-1	0.722222	-0.142857	-1	-1	-1
-0.0285714	1	-1		-1	-1	-0.333333	-0.770492	-1	-1	-1
-0.483871	1	-1		-1	-1	-0.261538	0.404255	-1	-1	-1
-0.75	1	-1		-1	-1	0.741935	0.157895	-1	-1	-1
-0.707317	1	-1		-1	-1	-0.35	0.027027	-1	-1	-1
0	1	-1		-1	-1	0.789474	-0.2	-1	-1	-1
-0.363636	1	-1		-1	-1	0.348315	0.517241	-1	-1	-1
0.588235	1	-1		-1	-1	0.5	0.5	-1	-1	-1
-0.692308	1	-1		-1	-1	0.428571	0.714286	-1	-1	-1
0.151515	1	-1		-1	-1	-0.2	0.666667	-1	-1	-1
-0.6	1	-1		-1	-1	-0.736842	0.454545	-1	-0.209877	-1
-0.829787	1	-1		-1	-1	0	0.298246	-1	0.52381	-1
-0.285714	1	-1		-1	-1	0.454545	0.591837	-1	0.575758	-1
-0.857143	1	-1		-1	-1	-0.529412	0.333333	-1	0.866667	-1
0.25	1	-1		-1	-1	0.030303	0.677419	-1	-0.384615	-1
0.0833333	1	-1		-1	-1	0.0588235	-0.466667	-1	-0.586207	-1
-0.473684	1	-1		-1	-1	-0.333333	-0.418803	-1	-0.666667	-1
0.888889	1	-1		-1	-1	-0.8	-0.696	-1	0.2	-1
-0.692308	1	-1		-1	-1	0.41784	-0.351351	-1	0.5	-1
-0.638889	1	-1		-1	-1	-0.214286	-0.463415	-1	-0.0666667	-1
0.55102	1	-1		-1	-1	0	0.5	-1	0.0344828	-1
-0.0769231	1	-1		-1	-1	0.642857	0	-1	0.163636	-1
-0.733333	1	-1		-1	-1	-0.75	-0.833333	-1	0.0526316	-1
0.6	1	-1		-1	-1	0.333333	-0.555556	-1	0.142857	-1
-0.253012	1	-1		-1	-1	0.777778	-0.809524	-1	0.125	-1
-0.103448	1	-1		-1	-1	-0.185841	0.481481	-1	-0.176471	-1
0.266667	1	-1		-1	-1	0.411765	-0.08	-1	-0.962264	-1
0.111111	1	-1		-1	-1	0	-0.916667	-1	0.263158	-1
-0.0666667	1	-1		-1	-1	0.866667	-0.644444	-1	0.727273	-1
-0.0526316	1	-1		-1	-1	0.52381	0.107692	-1	0.375	-1
-0.333333	1	-1		-1	-1	0.238095	-0.777778	-1	-0.171171	-1
-0.710145	1	-1		-1	-1	-0.411765	-0.375	-1	-0.114286	-1
-0.125	1	-1		-1	-1	-0.263158	0.764706	-1	-0.178571	-1
-0.821918	1	-1		-1	-1	0.0909091	0.55	-1	0.875	-1
0.389474	1	-1		-1	-1	0.230769	-0.583333	-1	-0.555556	-1
0.2	1	-1		-1	-1	0.7	0.84127	-1	0.46789	-1
0.111111	1	-1		-1	-1	0.560976	-0.6	-1	0.888889	-1
-0.0434783	1	-1		-1	-1	0.215686	-0.3	-1	-0.529412	-1
-0.416667	1	-1		-1	-1	0.470588	-0.137255	-1	0.4	-1
-0.310345	1	-1		-1	-1	0.0526316	0.5	-1	0.72973	-1
0.491525	1	-1		-1	-1	-0.917526	0.935484	-1	-0.55	-1
-0.432836	1	-1		-1	-1	0.0454545	0.61194	-1	0.478261	-1
-0.212121	1	-1		-1	-1	0.428571	0.253333	-1	0.272727	-1
-0.381818	1	-1		-1	1	0.589744	0.0212766	-1	-0.428571	-1
-0.444444	1	-1		-1	1	-0.272727	0.185185	-1	0.307692	-1
0.285714	1	-1		-1	1	0.62963	0.625	-1	-0.527778	-1
-0.142857	1	-1		-1	1	-0.12	-0.54902	-1	0.166667	-1
-0.135135	1	-1		-1	1	-0.0566038	0.294118	-1	0.913043	-1
-0.2	1	-1		-1	1	0.265306	0.268293	-1	-0.818182	-1
0.923077	1	-1		-1	1	0.0909091	0.771429	-1	0.625	-1
-0.6	1	-1		-1	1	0.6	0.777778	-1	-0.22963	-1
0.803279	1	-1		-1	1	0.05	0.232558	-1	0.136986	-1
0.353535	1	-1		-1	1	-0.3	0.727273	-1	-0.0666667	-1
-0.7	1	-1		-1	1	0.75	-0.428571	-1	-0.254902	-1
0.444444	1	-1		-1	1	-0.25	0.230769	-1	-0.957447	-1
-0.512195	1	-1		-1	1	0.344262	-0.416667	-1	-0.555556	-1
-0.5	1	-1		-1	1	-0.0724638	-0.210526	-1	0.106383	-1
-0.380952	1	-1		-1	1	0.346154	0.5	-1	0.833333	-1
-0.539823	1	-1		-1	1	0.580247	-1	-1	-0.230769	-1
0.245283	1	-1		-1	1	-0.230769	-1	-1	-0.130435	-1
0.2	1	-1		-1	1	-0.363636	-1	-1	-0.457143	-1
-0.5	1	-1		-1	1	0.478261	-1	-1	-0.555556	-1
1	1	-1		-1	1	-0.142857	-1	-1	0.396226	-1
1	1	-1		-1	1	0.282051	-1	-1	0.666667	-1
1	1	-1		-1	1	-0.757576	-1	-1	0.483871	-1
1	1	-1		-1	1	0.0588235	-1	-1	0.047619	-1
1	1	-1		-1	1	0.734266	-1	-1	-0.272727	-1
1	1	-1		-1	1	0.403509	-1	-1	0.282051	-1
1	1	-1		-1	1	0.295082	-1	-1	-0.025641	0.377778
1	1	-1		-1	1	0.783784	-1	-1	0.538462	0.555556
1	1	-1		-1	1	0.285714	-1	-1	-0.692308	0.463415
1	1	-1		-1	1	0.761905	-1	-1	0.714286	0.457364
1	1	-1		-1	1	0.964912	-1	-1	0.803922	0.555556
1	1	-1		-1	1	0.769231	-1	-1	0.2	-0.192982
1	1	-1		-1	1	0.797468	-1	-1	-0.2	0.806452
1	1	-1		-1	1	0	-1	-1	0.48	0.172414
1	1	-1		-1	1	0.6337	-1	-1	-0.583333	-0.818182
1	1	-1		-1	1	0.12	-1	-1	0.0980392	-0.692308
1	1	-1		-1	1	0.967213	-1	-1	0.647059	0.647059
1	1	-1		-1	1	-0.181818	-1	-1	-0.611111	0.5
1	1	-1		-1	1	-0.516129	-1	-1	-0.971014	0.21519
1	1	-1		-1	1	-0.844961	-1	-1	0.571429	0.371429
1	1	-1		-1	1	0.616438	-1	-1	-0.248	-0.375
1	1	-1		-1	1	0.285714	-1	-1	-0.030303	0.783784
1	1	-1		-1	1	0.594595	-1	-1	-0.527778	0.529412
1	1	-1		-1	1	0.285714	-1	-1	-0.1875	0.75
1	1	-1		-1	1	0.25	-1	-1	0.846154	-0.310345
1	1	-1		-1	1	0.214286	-1	-1	0.5	0.5
1	1	-1		-1	1	0.542857	-1	-1	-0.347826	-0.0204082
1	1	-1		-1	1	0.445652	-1	-1	-0.714286	-0.853659
1	1	-1		-1	1	-0.111111	-1	-1	-0.6	-0.189189
1	1	-1		-1	1	-0.35	-1	-1	0.288889	-0.0526316
1	1	-1		-1	1	0.52381	-1	-1	0.166667	0.892857
1	1	-1		-1	1	-0.966667	-1	-1	0.714286	-0.545455
1	1	-1		-1	1	0.588235	-1	-1	-0.111111	-0.166667
1	1	-1		-1	1	-0.733333	-1	-1	0.333333	-0.615385
1	1	-1		-1	1	-0.25	-1	-1	-0.777778	-0.0175439
1	1	-1		-1	1	-0.95	-1	-1	0.132075	-0.6
1	1	-1		-1	1	-0.304348	-1	-1	-0.275362	0.0714286
1	1	-1		-1	1	-0.392857	-1	-1	0.238095	0.241379
1	1	-1		-1	1	-0.833333	-1	-1	-0.368421	0.77551
1	1	-1		-1	1	0.333333	-1	-1	0.142857	0.111111
1	1	-1		-1	1	-0.614458	-1	-1	0.027027	-0.365854
1	1	-1		-1	1	-0.861111	-1	-1	0.54955	-0.619048
1	1	-1		-1	1	-0.861111	-1	-1	0.424242	0
1	1	-1		-1	1	0.106383	-1	-1	-0.244444	-0.586207
1	1	-1		-1	1	0.84	-1	-1	0.423729	0.333333
1	1	-1		-1	1	0.253333	-1	-1	0.923077	0.74359
1	1	-1		-1	1	0.384615	-1	-1	-0.454545	0.0833333
1	1	-1		-1	1	1	-1	-1	-0.0769231	0.670588
1	1	-1		-1	1	1	-1	-1	-0.731343	-0.837838
-1	1	-1		-1	1	1	-1	-0.2	-0.25	0.5
-1	1	-1		-1	1	1	-1	-0.0424242	-0.88	-0.0434783
-1	1	-1		-1	1	1	-1	-0.2	-0.901235	0.0714286
-1	1	-1		-1	1	1	-1	0.733333	0.69697	0.37931
-1	1	-1		-1	1	1	-1	0.666667	0.854545	0.0606061
-1	1	-1		-1	1	1	-1	0.935484	0.860465	0.6
-1	1	-1		-1	1	1	-1	-0.46875	-0.596154	-0.225806
-1	1	-1		-1	1	1	-1	-0.55814	-0.172414	0.933333
-1	1	-1		-1	1	1	-1	-0.210084	0.942857	0.6
-1	1	-1		-1	1	1	-1	0.333333	0.68	-0.133333
-1	1	-1		-1	1	1	-1	0.191489	-0.703704	0
-1	1	-1		-1	1	1	-1	-0.714286	0.333333	0.0196078
-1	1	-1		-1	1	1	-1	0.833333	0.325581	0
-1	1	-1		-1	1	1	-1	-0.666667	-0.111111	-0.454545
-1	1	-1		-1	1	1	-1	-0.921569	0.935484	-0.2
-1	1	-1		-1	1	1	-1	0.814815	0.0909091	0.375
-1	1	-1		-1	1	1	-1	0.971014	-0.5	-0.833333
-1	1	-1		-1	1	1	-1	0.571429	0.906542	-0.272727
-1	1	-1		-1	1	1	-1	0.5	0.780822	0.844156
-1	1	-1		-1	1	1	-1	0.227273	-0.111111	0.619048
-1	1	-1		-1	1	1	-1	0.227273	0.2	0.24
-1	1	-1		-1	1	1	-1	0	-0.9375	0.214286
-1	1	-1		-1	1	1	-1	0.52	-0.507692	-0.268817
-1	1	-1		-1	1	1	-1	-0.285714	-0.1875	0.0833333
-1	1	-1		-1	1	1	-1	-0.806452	0.510204	0.22
-1	1	-1		-1	1	1	-1	0.428571	-0.123288	0.212121
-1	1	-1		-1	1	1	-1	-0.9	0.0588235	0.411765
-1	1	-1		-1	1	1	-1	0.428571	0.2	-0.346939
-1	1	-1		-1	1	1	-1	-0.454545	0.935484	0.259259
-1	1	-1		-1	1	1	-1	0.529412	-0.469388	-0.22449
-1	1	-1		-1	1	1	-1	0.4	-0.921569	-0.534884
-1	1	-1		-1	1	1	-1	-0.666667	-0.657895	-0.786667
-1	1	-1		-1	1	1	-1	-0.62963	0.333333	0.405405
-1	1	-1		-1	1	1	-1	-0.481481	0.492063	-0.904762
-1	1	-1		-1	1	1	-1	-0.769231	0.478261	-0.809524
-1	1	-1		-1	1	1	-1	0.285714	-0.9375	0.0769231
-1	1	-1		-1	1	1	-1	0	0.591398	0.0980392
-1	1	-1		-1	1	1	-1	0.285714	0.157895	-0.435897
-1	1	-1		-1	1	1	-1	-0.2	0.310345	0.204819
-1	1	-1		-1	1	1	-1	0.37037	0.413043	-0.666667
-1	1	-1		-1	1	1	-1	0.627907	0.636364	-0.727273
0.294118	1	-1		-1	1	1	-1	0.230769	0.670886	0.230769
0.4	1	-1		-1	1	1	-1	-0.89011	0.533333	0.075
-0.909091	1	-1		-1	1	1	-1	-0.466667	0.714286	0.36
0.948718	1	-1		-1	1	1	-1	-0.368421	-0.0697674	0.0909091
-0.548387	1	-1		-1	1	1	-1	-0.318182	-0.05	0.0196078
-0.212766	1	-1		-1	1	1	-1	-0.684211	-0.496855	-0.428571
0.0943396	1	-1		-1	1	1	-1	-0.777778	-0.319149	-0.714286
0.181818	1	-1		-1	1	1	-1	0.0769231	-0.34375	0.304348
0.0322581	1	-1		-1	1	1	-1	-0.928571	-0.621622	-0.2
0.48	1	-1		-1	1	1	-1	0.666667	0.324324	0.909091
-0.333333	1	-1		-1	1	1	-1	-0.333333	-0.111111	-0.707317
0.2	1	-1		-1	1	1	-1	-0.619048	0.887324	-0.428571
-0.26087	1	-1		-1	1	1	-1	-0.2	0.746032	-0.186441
-0.538462	1	-1		-1	1	1	-1	0	-0.0588235	0.142857
-0.142857	1	-1		-1	1	1	-1	0.6	0.857143	-0.142857
-0.714286	1	-1		-1	1	1	-1	0.238095	0.807692	0.272727
0	1	-1		-1	1	1	-1	0	0.621622	-0.555556
-0.0909091	1	-1		-1	1	1	-1	-0.781818	0.6	0.2
0.578947	1	-1		-1	1	1	-1	0.6	-0.492063	-0.463415
0.393939	1	-1		-1	1	1	-1	0.285714	0	-0.8
0.3125	1	-1		-1	1	1	-1	0	0.294118	0.566667
0.485714	1	-1		-1	1	1	-1	-0.2	0.944444	-0.619048
0.0833333	1	-1		-1	1	1	-1	-0.466667	0.375	0.230769
0.68	1	-1		-1	1	1	-1	0.0769231	0.666667	-0.75
0.170732	1	-1		-1	1	1	-1	-0.190476	0.0512821	0
0.2	1	-1		-1	1	1	-1	-0.75	0	0.04
0.5	1	-1		-1	1	1	-1	-0.333333	-0.68254	-0.0285714
0.19403	1	-1		-1	1	1	-1	0.333333	-0.619048	-0.282051
0.719298	1	-1		-1	1	1	-1	-0.5	0.166667	-0.294118
-0.513514	1	-1		-1	1	1	-1	-0.176471	0.565217	0.714286
0.457143	1	-1		-1	1	1	-1	0.483871	0.764706	-0.192982
0.0909091	1	-1		-1	1	1	-1	-0.444444	-0.151515	-0.644444
-0.636364	1	-1		-1	1	1	-1	0.0666667	-0.0666667	-0.454545
0.571429	1	-1		-1	1	1	-1	-0.285714	0.010989	0.461538
0.723077	1	-1		-1	1	1	-1	-0.666667	-0.2	0
0.0847458	1	-1		-1	1	1	-1	0.538462	-0.968254	-0.333333
-0.411765	1	-1		-1	1	1	-1	-0.6875	0.419355	-0.428571
-0.0769231	1	-1		-1	1	1	-1	-0.375	-0.047619	-0.37931
-0.407407	1	-1		-1	1	1	-1	0.888889	-0.684211	0.195876
0.310345	1	-1		-1	1	1	-1	-0.264368	-0.027027	-0.733333
-0.233333	1	-1		-1	1	1	-1	0.428571	-0.0566038	-0.703704
0.0927835	1	-1		-1	1	1	-1	-0.333333	-0.818182	0.571429
-0.771429	1	-1		-1	1	1	-1	0.428571	0.594595	0.428571
0.849057	1	-1		-1	1	1	-1	-0.0434783	0.613636	0.0555556
0.294118	1	-1		-1	1	1	-1	0.428571	-0.44186	0.135135
0.0243902	1	-1		-1	1	1	-1	0.2	-0.297297	-0.354839
0.157895	1	-1		-1	1	1	-1	-0.285714	0.0833333	0.333333
-0.4	1	-1		-1	1	1	-1	-0.0483871	-0.454545	0.818182
-0.777778	1	-1		-1	1	1	-1	0.125	0.259259	0.1
0.291139	1	-1		-1	1	1	-1	-0.272727	-1	0.695364
-0.625	1	-1		-1	1	1	-1	0.342466	-1	0.625
0.384615	1	-1		-1	1	1	-1	0.431818	-1	-0.2
-0.357143	1	-1		-1	1	1	1	0.230769	-1	0.513514
-0.0810811	1	-1		-1	1	1	1	0.846154	-1	0.304348
0.6	1	-1		-1	1	1	1	-0.5	-1	0.744681
0.52	1	-1		-1	1	1	1	0	-1	-0.230769
-0.666667	1	-1		-1	1	1	1	0.317073	-1	0.458333
0.0434783	1	-1		-1	1	1	1	0.978723	-1	0.9
0.545455	1	-1		-1	1	1	1	-0.0909091	-1	0.341772
-0.405405	1	-1		-1	1	1	1	0.35	-1	0.666667
-1	1	-1		-1	1	1	1	0.211009	-1	0.84
-1	1	-1		-1	1	1	1	0.25	-1	-0.714286
-1	1	-1		-1	1	1	1	0.384615	-1	-0.333333
-1	1	-1		-1	1	1	1	0.111111	-1	0.457944
-1	1	-1		-1	1	1	1	0.12	-1	-0.916667
-1	1	-1		-1	1	1	1	0.292308	-1	0
-1	1	-1		-1	1	1	1	0.5	-1	0.225806
-1	1	-1		-1	1	1	1	0.294118	-1	0.0909091
-1	1	-1		-1	1	1	1	-0.705882	-1	-0.2
-1	1	-1		-1	1	1	1	0.0526316	-1	-0.75
-1	1	-1		-1	1	1	1	0.625	-1	0.375
-1	1	-1		-1	1	1	1	-0.36	-1	0.571429
-1	1	-1		-1	1	1	1	-0.5	-1	0.236364
-1	1	-1		-1	1	1	1	-0.2	-1	0.0526316
-1	1	-1		-1	1	1	1	0.52	-1	0.234043
-1	1	-1		-1	1	1	1	-0.615385	-1	0.75
-1	1	-1		-1	1	1	1	-0.9	-1	0.5
-1	1	-1		-1	1	1	1	-0.5	-1	0.789474
-1	1	-1		-1	1	1	1	-0.466667	-1	-0.189189
-1	1	-1		-1	1	1	1	0.2	-1	0.95
-1	1	-1		-1	1	1	1	-0.176471	-1	0.842105
-1	1	-1		-1	1	1	1	0.0666667	-1	-0.870968
-1	1	-1		-1	1	1	1	-0.416667	-1	0.6
-1	1	-1		-1	1	1	1	0.263158	-1	0.548387
-1	1	-1		-1	1	1	1	0.833333	-1	-0.372549
-1	1	-1		1	1	1	1	-0.824561	-1	0.5
-1	1	1		1	1	1	1	-0.574468	-1	0.257143
-1	1	1		1	1	1	1	0.714286	-1	0.333333
-1	1	1		1	1	1	1	0.473684	-1	0.726027
-1	1	1		1	1	1	1	1	-1	0.466667
-1	1	1		1	1	1	1	1	-1	0
-1	1	1		1	1	1	1	1	-1	0.714286
-1	1	1		1	1	1	1	1	-1	0.36
-1	1	1		1	1	1	1	1	-1	-0.0952381
-1	1	1		1	1	1	1	1	-1	-0.655172
-1	1	1		1	1	1	1	1	-1	0.529412
-1	1	1		1	1	1	1	1	-1	-0.272727
-1	1	1		1	1	1	1	1	-1	0.643836
-1	1	1		1	1	1	1	1	-1	-0.28
-1	1	1		1	1	1	1	1	-1	-0.928571
-1	1	1		1	1	1	1	1	-1	-0.102041
-1	1	1		1	1	1	1	1	-1	0.857143
-1	1	1		1	1	1	1	1	-1	0.3125
-1	1	1		1	1	1	1	1	-1	0.813953
-1	1	1		1	1	1	1	1	-1	-0.030303
-1	1	1		1	1	1	1	1	-1	-0.28
-1	1	1		1	1	1	1	1	-1	0.333333
-1	-1	1		1	1	1	1	1	-1	0.72973
-1	-1	1		1	1	1	1	1	-1	0.142857
-1	-1	1		1	1	-1	1	1	-1	-0.466667
-1	-1	1		1	1	-1	1	1	-1	-0.1
-1	-1	1		1	1	-1	1	1	-1	-0.902439
-1	-1	1		1	1	-1	1	1	-1	0.3125
-1	-1	1		1	1	-1	1	1	-1	0.545455
-1	-1	1		1	1	-1	1	1	-1	-0.846154
-1	-1	1		1	1	-1	1	1	-1	0.037037
-1	-1	1		1	1	-1	1	1	-1	0.461538
-1	-1	1		1	1	-1	1	1	-1	0.244444
-1	-1	1		1	-0.529412	-1	1	1	-1	0
-1	-1	1		1	-0.818182	-1	1	1	-1	0.538462
-1	-1	1		1	0.384615	-1	1	1	-1	0.666667
-1	-1	1		1	-0.636364	-1	1	1	-1	-0.0344828
-1	-1	1		1	-0.00621118	-1	1	1	-1	-0.148148
-1	-1	1		1	0.259259	-1	1	1	-1	-0.6
-1	-1	1		1	0.702128	-1	1	1	-1	-0.294118
-1	-1	1		1	-0.461538	-1	1	1	-1	-0.6
-1	-1	1		1	0.644444	-1	1	1	-1	0.0508475
-1	-1	1		1	0.357798	-1	1	1	-1	0.572519
-1	-1	1		1	-0.870968	-1	1	1	-1	0.823529
-1	-1	1		1	0.444444	-1	1	1	-1	0.894737
-1	-1	1		1	0.011236	-1	1	-1	-1	0.933333
-1	-1	1		1	0.307692	-1	1	-1	-1	0.536842
-1	-1	1		1	-0.0588235	-1	1	-1	-1	-1
-1	-1	1		1	-0.190083	-1	1	-1	-1	-1
-1	-1	1		1	0.68932	-1	1	-1	-1	-1
-1	-1	1		1	0.135802	-1	1	-1	-1	-1
-1	-1	1		1	-0.25	-1	1	-1	-1	-1
-1	-1	1		1	0.238095	-1	1	-1	-1	-1
-1	-1	1		1	0.76	-1	1	-1	-1	-1
-1	-1	1		1	-0.275362	-1	1	-1	-1	-1
-1	-1	1		1	-0.368421	-1	1	-1	-1	-1
-1	-1	1		1	0.259259	-1	1	-1	-1	-1
-1	-1	1		1	0.485714	-1	1	-1	-1	-1
-1	-1	1		1	0	-1	1	-1	-1	-1
-1	-1	1		1	0.44	-1	1	-1	-1	-1
-1	-1	1		1	-0.578947	-1	1	-1	-1	-1
-1	-1	1		1	0.857143	-1	1	-1	-1	-1
-1	-1	1		1	0.411765	-1	1	-1	-1	-1
-1	-1	1		1	0.24	-1	1	-1	-1	-1
-1	-1	1		1	-0.037037	-1	1	-1	-1	-1
-1	-1	1		1	-0.894737	-1	1	-1	-1	-1
-1	-1	1		1	0.5	-1	1	-1	-1	-1
-1	-1	1		1	0.2	-1	1	-1	-1	-1
-1	-1	1		1	0.333333	-1	1	-1	-1	-1
-1	-1	1		1	0	-1	1	-1	-1	-1
-1	-1	1		1	0.241379	-1	1	-1	-1	-1
-1	-1	1		1	0.826087	-1	1	-1	-1	-1
-1	-1	1		1	0.333333	-1	1	-1	-1	-1
-1	-1	1		1	0.74	-1	1	-1	-1	-1
-1	-1	1		1	0.0909091	-1	1	-1	-1	-1
-1	-1	1		1	-0.238095	-1	1	-1	-1	-1
-1	-1	1		1	0.250774	-1	1	-1	-1	-1
-1	-1	1		1	0.791304	-1	1	-1	-1	-1
-1	-1	1		1	0.0311284	-1	1	-1	-1	-1
-1	-1	1		1	-0.315789	-1	1	-1	-1	-1
-1	-1	1		1	0.894737	-1	1	-1	-1	-1
-1	-1	1		1	-0.5	-1	1	-1	-1	-1
-1	-1	1		1	-0.179167	-1	1	-1	-1	-1
-1	-1	1		1	0.150198	-1	1	-1	-1	-1
-1	-1	1		1	0.285714	-1	1	0.916667	-1	-1
-1	-1	1		1	-0.15942	-1	1	0.285714	-1	-1
1	-1	1		1	0.625	-1	1	0.574468	-1	-1
1	-1	1		1	0.35	-1	1	0.714286	-1	-1
1	-1	1		1	0.6	-1	1	0.148936	-1	-1
1	-1	1		1	-0.0804598	-1	1	0.404762	-1	-1
1	-1	1		1	0.295775	-1	1	-0.83871	-1	-1
1	-1	1		1	0.560976	-1	1	-0.576923	-1	-1
1	-1	1		1	0.68	-1	1	-0.481481	-1	-1
1	-1	1		1	-0.9375	-1	1	-0.897436	-1	-1
1	-1	1		1	-0.560976	0.555556	1	-0.285714	-1	-1
1	-1	1		1	0.0181818	-0.466667	1	0	-1	-1
1	-1	1		1	0.0967742	0.57037	1	-0.780488	-1	-1
1	-1	1		1	-0.0714286	0.904762	1	0.285714	-1	1
1	-1	1		1	0.130435	0.442623	1	0.27907	-1	1
1	-1	1		1	0.157895	0.473684	1	0.257143	-1	1
1	-1	1		1	-0.4	0.923077	1	0.666667	-1	1
1	-1	1		1	-0.69697	-0.0434783	1	0.551724	-1	1
1	-1	1		1	-0.4	0.45	1	0.769231	-1	1
1	-1	1		1	0.333333	0.666667	1	-0.230769	-1	1
1	-1	1		1	0.111111	0.578947	1	-0.485714	-1	1
1	-1	1		1	-0.346939	0.777778	1	-0.826087	-1	1
1	-1	1		1	-0.1875	-0.105263	1	1	-1	1
1	-1	1		1	-0.92	0.0952381	1	1	-1	1
1	-1	1		1	0.642857	-0.7	1	1	-1	1
1	-1	1		1	-0.714286	-0.58209	1	1	-1	1
1	-1	1		1	0.914286	0.426752	1	1	-1	1
1	-1	1		1	0.428571	-0.259259	1	1	-1	1
1	-1	1		1	0.8	0.473684	1	1	-1	1
1	-1	1		1	0.0769231	-0.952381	1	1	-1	1
1	-1	1		1	0.025641	0.770833	1	1	-1	1
1	-1	1		1	-0.875	-0.666667	1	1	-1	1
1	-1	1		1	-0.0588235	-0.895652	1	1	-1	1
1	-1	1		1	0.473684	-0.828571	1	1	-1	1
1	-1	1		1	-0.294118	0.141176	1	1	-1	1
1	-1	1		1	-0.22963	0.333333	1	1	-1	1
1	-1	1		1	0.909091	-0.3	1	1	-1	1
1	-1	1		1	-0.176471	0.248227	1	1	-1	1
1	-1	1		1	0.6	-0.0666667	1	1	-1	1
1	-1	1		1	-0.161905	0.461538	1	1	-1	1
1	-1	1		1	-0.205128	0.666667	1	1	-1	1
1	-1	1		1	0.373913	0.230769	1	1	-1	1
1	-1	1		1	0.913043	0.692308	1	1	-1	1
1	-1	1		1	0.837838	0.806452	1	1	-1	1
1	-1	1		1	0.642857	-0.189189	1	1	-1	1
1	-1	1		1	-0.1	0.189189	1	1	-1	1
1	-1	1		1	0.26087	-0.0422535	1	1	-1	1
1	-1	1		1	-0.12	-0.0869565	1	1	-1	1
1	-1	1		1	-0.454545	0.591837	1	1	-1	1
1	-1	1		1	-0.560976	0.142857	1	1	-1	1
1	-1	1		1	-0.894737	-0.5	1	1	-1	1
1	-1	1		1	-0.277778	-0.446809	1	1	-1	1
1	-1	1		1	0	0.569231	1	1	-1	1
1	-1	1		1	0.333333	0.875	1	1	-1	1
1	-1	1		1	0.559322	-0.0645161	1	1	-1	1
1	-1	1		1	0.027027	-0.891892	1	1	-1	1
1	-1	1		1	0.166667	0.466667	1	1	-1	1
1	-1	1		1	-0.9375	0.69697	1	1	-1	1
1	-1	1		1	-0.0882353	-0.142857	1	1	-1	1
1	-1	1		1	-0.36	0.633333	1	1	-1	1
1	-1	1		1	0.170732	-0.15	1	1	-1	1
1	-1	1		1	-0.0625	0.12605	1	1	-1	1
1	-1	1		1	0.0333333	0.350427	1	1	-1	1
1	-1	1		1	-0.857143	0.9	1	1	-1	1
1	-1	1		1	0.166667	0.0943396	1	1	-1	1
1	-1	1		1	0.3	-0.307692	1	1	-1	1
1	-1	1		1	-0.146341	0.833333	1	1	-1	1
1	-1	1		1	0.6	-0.473684	1	1	-1	1
1	-1	1		1	-0.703704	0.807692	1	1	-1	1
1	-1	1		1	-0.516129	0.333333	1	1	-1	1
1	-1	1		1	-0.837838	0.382716	1	1	-1	1
1	-1	1		1	0.209302	0.818182	1	1	-1	1
1	-1	1		1	0.789474	-0.468354	1	1	-1	1
1	-1	1		1	0.403101	-0.111111	1	1	-1	1
1	-1	1		1	0.25	0.472	1	1	-1	1
1	-1	1		1	-0.543307	0.724138	1	1	-1	1
1	-1	1		1	0.362963	0.6	1	1	-1	1
1	-1	1		1	0.714286	0.479452	1	1	-1	1
1	-1	1		1	0.684211	0.0588235	1	1	-1	1
1	-1	1		1	0.79562	0.586207	1	1	-1	1
1	-1	1		1	0.846154	-0.142857	1	1	-1	1
1	-1	1		1	0.655172	0.857143	1	1	-1	1
1	-1	1		1	-0.888889	-0.965517	1	1	-1	1
1	-1	1		1	0.833333	0.340659	1	1	1	1
1	-1	1		1	-0.529412	-0.6	1	1	1	1
1	-1	1		1	0.555556	0.206897	1	1	1	1
1	-1	1		1	0.2	0.25	1	1	1	1
1	-1	1		1	-0.030303	-0.272727	1	1	1	1
1	-1	1		1	-0.227273	0.714286	1	1	1	1
1	-1	1		1	0.227273	-0.62963	1	1	1	1
1	-1	1		1	-0.818182	0.414634	1	1	1	1
1	-1	1		1	-0.105263	0.719298	1	1	1	1
1	-1	1		1	0	-0.333333	1	1	1	1
1	-1	1		1	0.75	0.116279	1	1	1	1
1	-1	1		1	-0.201995	0.0909091	1	1	1	1
1	-1	1		1	0	-0.0243902	1	1	1	1
1	-1	1		1	0.285714	0.828571	1	1	1	1
1	-1	1		1	0	-0.322034	1	1	1	1
1	-1	1		1	-0.2	0.333333	1	1	1	1
1	-1	1		1	0.380952	0.692308	1	1	1	1
1	-1	1		1	0.44186	0.611111	1	1	1	1
1	-1	1		1	-0.0909091	0.238095	1	1	1	1
1	-1	1		1	-0.764706	-0.538462	1	1	1	1
1	-1	1		1	0.0833333	-0.333333	1	1	1	1
1	-1	1		1	0.818182	0.242424	1	1	1	1
1	-1	1		1	0.352941	0.0285714	1	1	1	1
1	-1	1		1	0.165049	0.333333	1	1	1	1
1	-1	1		1	0.361702	-0.0461538	1	1	1	1
1	-1	1		1	0.346939	0.242857	1	1	1	1
1	-1	1		1	-0.333333	-0.8	1	1	1	1
1	-1	1		1	0.0909091	-0.157895	1	1	1	1
1	-1	1		1	-0.272727	-0.0526316	1	1	1	1
1	-1	1		1	-0.470588	0.96	1	1	1	1
1	-1	1		1	0.583333	0.536	1	1	1	1
1	-1	1		1	0.0631579	0.536	1	1	1	1
1	-1	1		1	0.272727	0.777778	1	1	1	1
1	-1	1		1	0.314286	-0.454545	1	1	1	1
1	-1	1		1	-0.158163	-0.5	1	1	1	1
1	-1	1		1	-0.214286	-0.846154	1	1	1	1
1	-1	1		1	0.0588235	-0.377778	1	1	1	1
1	-1	1		1	-0.0167598	0.0285714	1	1	1	1
1	-1	1		1	0	0.848485	1	1	1	1
1	-1	1		1	0.394737	-0.015873	1	1	1	1
1	-1	1		1	0.0769231	-0.7	1	1	1	1
1	-1	1		1	0.256545	0.8	1	1	1	1
1	-1	1		1	0.102273	0.179487	1	1	1	1
1	-1	1		1	-0.391304	0.4	1	1	1	1
1	-1	1		1	-0.6	0.522936	1	1	1	1
1	-1	1		1	-0.0526316	0.148936	1	1	1	1
1	-1	1		1	0.1		1	1	1	1
1	-1	1		1	0		1	1	1	1
1	-1	1		1	0.217391		1	1	1	1
1	-1	1		1	-0.826087		1	1	1	1
1	-1	1		1	-1		1	1	1	-0.288136
1	-1	1		1	-1		1	1	1	0.708333
1	-1	1		1	-1		1	1	1	-0.142857
1	-1	1		1	-1		1	1	1	-0.0232558
1	-1	1		1	-1		1	1	1	-0.545455
1	-1	1		1	-1		1	1	1	0.230769
1	-1	1		1	-1		1	1	1	0.478261
1	-1	1		1	-1		1	1	1	-0.0769231
1	-1	1		1	-1		1	1	1	-0.402985
1	-1	1		1	-1		1	1	1	-0.2
1	-1	1		1	-1		1	1	1	0.166667
1	-1	1		1	-1		1	1	1	-0.470588
1	-1	1		1	-1		1	1	1	0.6
1	-1	1		1	-1		1	1	1	0.111111
1	-1	1		1	-1		1	1	1	-0.829787
1	-1	1		1	-1		1	1	1	-0.314286
1	-1	1		1	-1		1	1	1	-0.36
1	-1	1		1	-1		1	1	1	-0.0810811
1	-1	1		1	-1		1	1	1	0.128205
1	-1	1		1	-1		1	1	1	-0.6
1	-1	1		1	-1		1	1	1	-0.137255
1	-1	1		1	-1		1	1	1	0.181208
-0.941176	-1	1		1	-1		1	1	1	0.666667
-0.2	-1	1		1	-1		1	1	1	-0.647059
0.8	-1	1		1	-1		1	1	1	0
0.555556	-1	1		1	-1		1	1	1	0.211268
0	-1	1		1	-1		1	1	1	-0.0588235
0.027027	-1	1		1	-1		1	1	1	-0.015873
0.655172	-1	1		1	1		1	1	1	-0.179487
0.428571	-1	1		1	1		1	1	1	-0.764706
0.538462	-1	1		1	1		1	1	1	-0.913043
0.0243902	-1	1		1	1		1	1	1	0.816327
-0.485149	-1	1		1	1		1	1	1	-0.285714
0.192982	-1	1		1	1		1	1	1	0.384615
-0.130435	-1	1		1	1		1	1	1	0.8
0.75	-1	1		1	1		1	1	1	0.133333
0.789474	-1	1		1	1		1	1	1	0.0588235
0.229167	-1	1		1	1		1	1	1	-0.285714
-0.666667	-1	1		1	1		1	1	1	-0.146341
0.959184	-1	1		1	1		1	1	1	0.619048
0.789474	-1	1		1	1		1	1	1	-0.961538
-0.675676	-1	1		1	1		1	1	1	-0.04
-0.578947	-1	1		1	1		1	1	1	0.166667
0.0810811	-1	1		1	1		1	1	1	-0.238095
0.304348	-1	1		1	1		1	1	1	0.538462
-0.692308	-1	1		1	1		1	1	1	0.567568
-0.037037	-1	1		1	1		1	1	1	0.315789
-0.89011	-1	1		1	1		1	1	1	0.166667
0.0697674	-1	1		1	1		1	1	1	0.176471
-0.870968	-1	1		1	1		1	1	1	-0.714286
-0.652174	-1	1		1	1		1	1	1	-0.34
0.0909091	-1	1		1	1		1	1	1	-0.818182
0.2	-1	1		1	1		1	1	1	-0.115385
0.208333	-1	1		1	-0.826087		1	1	1	-0.485714
0.230769	-1	1		1	0.606061		1	1	1	-0.636364
-0.157895	-1	1		1	0.103448		1	1	1	0.257143
-0.95	-1	1		1	-0.55102		1	1	1	-0.111111
-0.5	-1	1		1	0.272727		1	1	1	0.047619
-0.333333	-1	1		1	-0.658537		1	1	1	-0.75
0.307692	-1	1		1	-0.228571		1	1	1	0.238095
-0.2	-1	1		1	0.707317		1	1	1	0.818182
0.964286	-1	1		1	-0.189189		1	1	1	0.619048
-0.230769	-1	1		1	0.8125		1	1	1	-0.333333
0.230769	-1	1		1	-0.8		1	1	1	0.422222
0.52	-1	1		1	-0.884615		1	1	1	0.333333
0.809524	-1	1		1	-0.942857		1	1	1	0.619048
-0.0731707	-1	1		1	-0.153846		1	1	1	0.178082
0.709091	-1	1		1	-0.714286		1	1	1	0.3125
-0.333333	-1	1		1	0.428571		1	1	1	0.272727
0.643836	-1	1		1	0.487179		1	1	1	0.586207
-0.545455	-1	1		1	0.351351		1	1	1	-0.2
-0.172414	-1	1		1	-0.3		1	1	1	-0.6
0.892857	-1	1		1	0.333333		1	1	1	-1
-0.657143	-1	1		1	0.833333		1	1	0.714286	-1
0.75	-1	1		1	-0.0545455		1	1	0.4375	-1
0.375	-1	1		1	0.0877193		1	1	0.428571	-1
-0.263158	-1	1		1	1		1	1	0.458333	-1
-0.375	-1	1		1	1		1	1	-0.2	-1
-0.111111	-1	1		1	1		1	1	-0.875	-1
0.409524	-1	1		1	1		1	1	-0.55	-1
0.0666667	-1	1		1	1		1	1	0.555556	-1
0	-1	1		1	1		1	1	-0.151515	-1
0.536	-1	1		1	1		1	1	0.260274	-1
-0.027027	-1	1		1	-1		1	1	0.714286	-1
-0.272727	-1	1		1	-1		1	1	-0.25	-1
-0.111111	-1	1		1	-1		1	1	0.294118	-1
0.152941	-1	1		1	0.315789		1	1	-0.219512	-1
-0.897436	-1	1		1	0.0588235		1	1	-0.928571	-1
0.0666667	-1	1		1	0.15		1	1	-0.604167	-1
-0.5	-1	1		1	-0.111111		1	1	0.685714	-1
0.384615	-1	1		1	-0.25		1	1	-0.478261	-1
0.7277	-1	1		1	1		1	1	-0.0175439	-1
-0.230769	-1	1		1	1		1	1	0.666667	-1
0.555556	-1	1		1	1		1	1	-0.285714	-1
0.7	-1	1		1	1		1	1	0.688889	-1
0.0909091	-1	1		1	1		1	1	0.535714	-1
0.418605	-1	1		1	1		1	1	-0.154639	-1
-0.05	-1	1		1	1		1	1	0.830986	-1
0.863014	-1	1		1	1		1	1	0.75	-1
0.214286	-1	1		1	1		1	1	0.2	-1
0.6	-1	1		1	1		1	1	0.457627	-1
0.15493	-1	1		1	1		1	1	0.302326	-1
-0.769231	-1	1		1	1		1	1	-0.037037	-1
-0.555556	-1	1		1	1		1	1	-0.944444	1
-0.612903	-1	1		1	1		1	1	-0.241379	1
0.272727	-1	1		1	1		1	-1	-0.116883	1
0.304348	-1	1		1	1		1	-1	0.524476	1
0.517241	-1	1		1	1		1	-1	-0.525424	1
0.619048	-1	1		1	1		1	-1	0.714286	1
-0.181818	-1	1		1	1		1	-1	0.483871	1
0.75	-1	1		1	1		1	-1	0.72093	1
-0.454545	-1	1		1	1		1	-1	-0.36	1
-0.15873	-1	1		1	1		1	-1	-0.25	1
0.030303	-1	1		1	1		1	-1	-0.178571	1
-0.777778	-1	1		1	1		1	-1	0.0588235	1
-0.333333	-1	1		1	1		1	-1	0.4	1
-0.463415	-1	1		1	1		1	-1	0	1
0.263158	-1	1		1	1		1	-1	0.2	1
-0.210526	-1	1		1	1		1	-1	-0.391304	1
0	-1	1		1	1		1	-1	0.0833333	1
-0.128205	-1	1		1	1		1	-1	-0.666667	1
0.577465	-1	1		1	1		1	-1	-0.533333	1
	-1	1		1	1		1	-1	-0.298969	1
	-1	1		1	1		1	-1	-0.421053	1
	-1	1		1	1		1	-1	0.454545	1
	-1	1		1	1		1	-1	-0.0491803	1
	-1	1		1	1		1	-1	-0.444444	1
	-1	1		1	1		1	-1	-0.822222	1
	-1	1		1	1		1	-1	-0.0606061	1
	-1	1		1	1		1	-1	0.317073	1
	-1	1		1	1		1	-1	-0.565217	1
	-1	1		1	1		1	-1	-0.891892	1
	-1	1		1	1		1	-1	-0.195122	1
	-1	1		1	1		1	-1	-0.511111	1
	-1	1		1	1		1	-1	-0.59322	1
	-1	1		1	1		1	-1	0.0169492	1
	-1	1		1	1		1	-1	-0.6	1
	-1	1		1	1		1	-1	-0.5	1
	-1	1		1	1		1	-1	0.419355	1
	-1	1		1	1		1	-1	0.823529	1
	-1	1		1	1		1	-1	0.666667	1
	-1	1		1	1		1	-1	0.466667	1
	-1	1		1	1		1	-1	0.636364	1
	-1	1		1	1		1	-1	0.636364	1
	-1	1		1	1		1	-1	-0.461538	1
	-1	1		1	1		1	-1	0.6	1
	-1	1		1	1		1	-1	-0.415385	1
	-1	1		1	1		1	-1	-0.684211	1
	-1	1		1	1		1	-1	0.166667	1
	-1	1		1	1		1	-1	0.2	1
	-1	1		1	1		1	-1	0.357143	1
	-1	1		1	1		1	-1	0.454545	1
	-1	1		1	1		1	-1	-0.375	1
	-1	1		1	1		1	-1	0.636364	1
	-1	1		1	1		1	-1	-0.047619	1
	-1	1		1	1		1	-1	-0.2	1
	-1	1		1	1		1	-1	-0.346154	1
	-1	1		1	1		1	-1	-0.2	1
	-1	1		1	1		1	-1	-0.666667	1
	-1	1		1	1		1	-1	-0.428571	1
	-1	1		1	1		1	-1	0.0126582	1
	-1	1		1	1		1	-1	-0.0769231	1
	-1	1		1	1		1	-1	0.310345	1
	-1	1		1	1		1	-1	0.428571	1
	-1	1		1	1		1	-1	-0.235294	1
	-1	1		1	1		1	-1	0.591837	1
	-1	1		1	1		1	-1	0.294118	1
	-1	1		1	1		1	-1	0.647059	1
	-1	1		1	1		1	-1	0.268293	1
	-1	1		1	1		1	-1	0.454545	1
	-1	1		1	1		1	-1	0.75	1
	-1	1		1	1		1	-1	-0.822222	1
	-1	1		1	-1		1	-1	-0.571429	1
	-1	1		1	-1		1	-1	0.0833333	1
	-1	1		1	-1		1	-1		1
	-1	1		1	-1		1	-1		1
	-1	1		1	-1		1	-1		1
	-1	1		1	-1		1	-1		1
	-1	1		1	-1		1	-1		1
	-1	1		1	-1		1	-1		1
	-1	1		1	-1		1	-1		1
	-1	1		1	-1		1	-1		1
	-1	1		1	-1		1	-1		1
	-1	1		1	-1		1	-1		1
	-1	1		1	-1		1	-1		1
	-1	1		1	-1		1	-1		1
	-1	1		1	-1		1	-1		1
	-1	1		1	-1		1	-1		1
	-1	1		1	-1		1	-1		1
	-1	1		1	-1		1	-1		1
	-1	1		1	-1		1	-1		1
	-1	1		1	-1		1	-1		1
	-1	1		1	-1		1	-1		1
	-1	1		1	-1		1	-1		1
	-1	1		1	-1		1	-1		1
	-1	1		1	-1		1	-1		1
	-1	1		1	-1		1	-1		1
	-1	1		1	-1		1	-1		1
	-1	1		1	-1		1	-1		1
	-1	1		1	-1		1	-1		1
	-1	1		1	-1		1	-1		1
	-1	1		1	-1		1	-1		1
	-1	1		1	-1		1	-1		-0.666667
	-1	1		1	-1		1	-1		0.529412
	-1	1		1	-1		1	-1		-0.8125
	-1	1		1	-1		1	-1		-0.6
	-1	1		1	-1		1	-1		0.9
	-1	1		1	-1		1	-1		0.877551
	-1	1		1	-1		1	-1		-0.111111
	-1	1		1	-1		1	-1		0.625
	-1	1		1	-1		1	-1		0.862857
	-1	1		1	-1		1	-1		0.121951
	-1	1		1	-1		1	-1		0.5
	-1	1		1	-1		1	-1		0.478261
	-1	1		1	-1		1	-1		-0.172414
	-1	1		1	-1		1	-1		0.755102
	-1	1		1	-1		1	-1		-0.380952
	-1	1		1	-1		1	-1		-0.125
	-1	1		1	-1		1	-1		-0.333333
	-1	1		1	-1		1	-1		0.780488
	-1	1		1	-1		1	-1		0.129032
	-1	1		1	-1		1	-1		0.939394
	-1	1		1	-1		1	-1		0.653179
	-1	1		1	-1		1	-1		0.416667
	-1	1		1	-1		1	-1		-0.555556
	-1	1		1	-1		1	-1		0.851852
	-1	1		1	-1		1	-1		0.787234
	-1	1		1	-1		1	-1		-0.333333
	-1	1		1	-1		1	-1		0.478261
	-1	1		1	-1		1	-1		0.0512821
	-1	1		1	-1		1	-1		0.230769
	-1	1		1	-1		1	-1		0.2
	-1	1		1	-1		1	-1		-0.354839
	-1	1		1	-1		1	-1		0.836735
	-1	1		1	-1		1	-1		0.942857
	-1	1		1	-1		1	-1		0.207207
	-1	1		1	-1		1	-1		0.573964
	-1	1		1	-1		1	-1		-0.3
	-1	1		1	-1		1	-1		-0.103448
	-1	1		1	-1		1	-1		0.245283
	-1	1		1	-1		1	-1		-0.870968
	-1	1		1	-1		1	-1		-0.428571
	-1	1		1	-1		1	-1		0.301587
	-1	1		1	-1		1	-1		0.842105
	-1	1		1	-1		1	-1		0.253333
	-1	1		1	-1		1	-1		0.45
	-1	1		1	-1		1	-1		-0.0406504
	-1	1		1	-1		1	-1		0.774648
	-1	1		1	-1		1	-1		0.666667
	-1	1		1	-1		1	-1		-0.409091
	-1	1		1	-1		1	-1		0.235955
	-1	1		1	-1		1	-1		0.371429
	-1	1		1	-1		1	-1		0.5625
	-1	1		1	-1		1	-1		0.818182
	-1	1		1	-1		1	-1		0.355705
	-1	1		1	-1		1	-1		0.333333
	-1	1		1	-1		1	-1		0.333333
	-1	1		1	-0.164557		1	-1		0.285714
	-1	1		1	-0.292308		1	-1		-0.5
	-1	1		1	0.368421		1	-1		0.756098
	-1	1		1	0.142857		1	-1		-0.777778
	-1	1		1	-0.142857		0.423729	-1		-0.333333
	-1	1		1	-0.5		0.345455	-1		1
	-1	1		1	-0.55		0.40625	-1		1
	-1	1		1	0.0857143		-0.775	-1		1
	-1	1		1	0.142857		-0.764706	-1		1
	-1	1		1	0.125		0.772727	-1		1
	-1	1		1	0.589744		-0.435897	-1		1
	-1	1		1	-0.5		-0.677419	-1		1
	-1	1		1	-0.0377358		-0.44	-1		1
	-1	1		1	0.777778		-0.047619	-1		1
	-1	1		1	-0.142857		-0.311475	-1		1
	-1	1		1	-0.302326		-0.333333	-1		1
	-1	1		1	-0.428571		0.307692	-1		1
	-1	1		1	0.846154		-0.352941	-1		1
	-1	1		1	-0.396825		0.153846	-1		1
	-1	1		1	0.915789		0.553719	-1		1
	-1	1		1	0.25		0.268293	-1		1
	-1	1		1	0.0384615		0.222222	-1		1
	-1	1		1	-0.545455		-0.619048	-1		1
	-1	1		1	-0.384615		0.188406	-1		1
	-1	1		1	0.57377		-0.866667	-1		1
	-1	1		1	-0.954545		-0.833333	-1		1
	-1	1		1	-0.927273		0.0930233	-1		1
	-1	1		1	-0.30303		-0.851852	-1		1
	0	1		1	-0.538462		0.666667	-1		1
	-0.137931	1		1	-0.333333		0.384615	-1		1
	0.208333	1		1	-0.393939		0.5	-1		1
	0.0422535	1		1	-0.130435		0.375	-1		1
	0.617647	1		1	0.333333		-0.315789	-1		1
	0.212121	1		1	0.625		0.666667	-1		1
	0.48	1		1	-0.2		-0.04	-1		1
	0.853659	1		1	-0.702128		0.0769231	-1		1
	0.752809	1		1	-0.238095		0.278689	-1		1
	-0.333333	1		1	-0.344262		0	-1		1
	0.35	1		1	-0.538462		0.421053	-1		1
	0.5	1		1	0.414634		-0.777778	-1		1
	0.389831	1		1	-0.0977444		0.666667	-1		1
	-0.2	1		1	0.2		0.684211	-1		-1
	0.791045	1		1	0.463415		-0.6	-1		-1
	-0.0909091	1		1	0.692308		0.103448	-1		-1
	0.176471	1		1	0.142857		0.466667	-1		-1
	-0.862069	1		1	0.212121		-0.435897	-1		-1
	-0.346154	1		1	0		0.96875	-1		-1
	-0.660377	1		1	0		0.882353	-1		-1
	-0.882353	1		1	0.270073		0.6	-1		-1
	-0.9	1		1	0.764706		0.333333	-1		-1
	-0.692308	1		1	-0.0943396		0.777778	-1		-1
	-0.272727	1		1	0.117647		0.217391	-1		-1
	-0.6	1		1	0.642857		0.384615	-1		-1
	0.384615	1		1	-0.79661		-0.0833333	-1		-0.111111
	0.904762	1		1	0.142857		-0.354839	-1		-0.6
	0.691176	1		1	0.121951		0	-1		0.472222
	-0.454545	1		1	0.660377		0.125	-1		0.545455
	0.733333	1		1	-0.2		-0.4	-1		0.787234
	-0.0857143	1		1	-0.171717		-0.333333	-1		0.153846
	0.649123	1		1	0.235294		-0.448276	-1		-0.0958904
	-0.612903	1		1	0.714286		0.322034	-1		0.891892
	0.111111	1		1	0.194444		-0.823529	-1		-0.222222
	-0.636364	1		1	0.105263		-0.463415	-1		0.547619
	-0.466667	1		1	0.571429		-0.636364	-1		0.4
	-0.904762	1		1	-0.52		-0.2	-1		0.142857
	-0.466667	1		1	0.0740741		0.333333	-1		-0.111111
	-0.84127	1		1	-0.0588235		0.142857	-1		0.5
	0.571429	1		1	0.75		0.380282	-1		0.288889
	-0.647059	1		1	-0.277778		0.130435	-1		0.173913
	-0.241379	1		1	-0.448276		0.586207	-1		0.758242
	-0.9375	1		1	-0.166667		0.0666667	-1		0.6
	0.36	1		1	0.3125		-0.870968	-1		-0.473684
	0.741935	1		1	0.714286		0	-1		1
	0.36	1		1	0.351351		-0.375	-1		1
	-0.923077	1		1	0.5		0.75	-1		1
	0.297297	1		1	-0.405405		0.333333	-1		1
	-0.354839	1		1	0.333333		-0.625	-1		1
	-0.0243902	1		1	-0.705882		0.181818	-1		1
	0.333333	1		1	-0.44		0.357143	-0.2		1
	-0.333333	1		1	-0.857143		-0.854545	-0.0424242		1
	-0.714286	1		1	-0.392405		0.307692	-0.2		1
	-0.6	1		1	-0.111111		-0.5	0.733333		1
	0.182927	1		1	-0.294118		-0.381818	0.666667		1
	0.875	1		1	0.333333		0.037037	0.935484		1
	0.383721	1		1	-0.0869565		-0.0666667	-0.46875		1
	0.0666667	1		1	0.0588235		0.221053	-0.55814		1
	0.225806	1		1	0.0555556		-0.733333	-0.210084		1
	0.657143	1		1	0.102041		0.75	0.333333		1
	0.22807	1		1	0.5		-0.4	0.191489		1
	0.777778	1		1	0.230769		0.73913	-0.714286		1
	0.660377	1		1	0.542857		0.166667	0.833333		1
	0.866667	1		1	0.7		0.047619	-0.666667		1
	0.272727	1		1	0.5		-0.555556	-0.921569		1
	-0.636364	1		1	1		-0.4	0.814815		1
	-0.4375	1		1	1		-0.454545	0.971014		1
	0.0447761	1		1	1		-0.8	0.571429		1
	0.25	1		1	1		-0.142857	0.5		1
	0.555556	1		1	1		0.32	0.227273		1
	-0.846154	1		1	1		-0.443038	0.227273		1
	-0.1	1		1	1		0.111111	0		1
	0.333333	1		1	1		-0.333333	0.52		1
	0.2	1		1	1		-0.027027	-0.285714		1
	-0.459459	1		1	1		0.809524	-0.806452		1
	-0.294118	1		1	1		0.25	0.428571		1
	0.384615	1		1	1		-0.428571	-0.9		1
	-0.818182	1		1	1		0.107692	0.428571		1
	0	1		1	1		-0.244444	-0.454545		1
	-0.276596	1		1	1		0.5	0.529412		1
	-0.142857	1		1	1		0.8	0.4		1
	0.44	1		1	1		-0.6	-0.666667		1
	-0.0169492	1		1	1		0.506494	-0.62963		1
	0	1		1	1		0.391304	-0.481481		1
	-0.534884	1		1	1		-0.419355	-0.769231		1
	0.555556	1		1	1		-0.875	0.285714		1
	0.636364	1		1	1		-0.5625	0		1
	0.0967742	1		1	1		0.777778	0.285714		1
	0.5	1		1	1		-0.125	-0.2		1
	-0.545455	1		1	1		-0.846154	0.37037		1
	0.384615	1		1	1		-0.416667	0.627907		1
	0.777778	1		1	1		-0.0588235	0.230769		1
	-0.0638298	1		1	1		0.388889	-0.89011		1
	-0.428571	1		1	1		0.2	-0.466667		1
	0.541667	1		1	1		-0.125	-0.368421		1
	-0.434783	1		1	1		0.764706	-0.318182		1
	0.387097	1		1	1		-0.263158	-0.684211		1
	-0.428571	1		1	1		-0.625	-0.777778		1
	0.205882	1		1	1		0.0833333	0.0769231		1
	0.350427	1		1	1		0.5	-0.928571		1
	-0.323077	1		1	1		-0.52	0.666667		1
	0.25	1		1	1		-0.371429	-0.333333		1
	-0.694118	1		1	1		-0.866667	-0.619048		1
	-0.75	1		1	1		0.111111	-0.2		1
	-0.717647	1		1	1		-0.578947	0		1
	-0.225806	1		1	1		0.310345	0.6		1
	0.857143	1		1	1		0.466667	0.238095		1
	-0.2	1		1	1		0.0833333	0		1
	-0.384615	1		1	1		-0.7	-0.781818		1
	0.640449	1		1	1		0.0588235	0.6		1
	-0.2	1		1	1		-0.268293	0.285714		1
	0.777778	1		1	1		0.338983	0		1
	-0.8	1		1	1		-0.5	-0.2		1
	0.684211	1		1	1		-0.0704225	-0.466667		1
	-0.441176	1		1	1		0.488372	0.0769231		1
	0.176471	1		1	1		-0.781818	-0.190476		1
	0.333333	1		1	1		0.490196	-0.75		1
	0	1		1	1		-0.0625	-0.333333		1
	-0.22449	1		1	1		0.333333	0.333333		1
	0.166667	1		1	1		0.333333	-0.5		1
	0.444444	1		1	1		0.333333	-0.176471		1
	0.586207	1		1	1		0.625	0.483871		1
	0.323077	1		1	1		0.615385	-0.444444		1
	0.0588235	1		1	1		0.0909091	0.0666667		1
	-0.6	1		1	1		-0.393939	-0.285714		1
	-0.692308	1		1	1		0.12	-0.666667		1
	0.235294	1		1	1		0.846154	0.538462		1
	0.666667	1		1	1		-0.333333	-0.6875		1
	0.111111	1		1	1		0.310345	-0.375		1
	-0.233333	1		1	1		-0.123288	0.888889		1
	0.0746269	1		1	1		-0.0454545	-0.264368		1
	-0.714286	1		1	1		0.333333	0.428571		1
	-0.212121	1		1	1		-0.0434783	-0.333333		1
	0.025641	1		1	1		-0.0909091	0.428571		1
	-0.0243902	1		1	1		0.114754	-0.0434783		1
	-0.833333	1		1	-1		-0.636364	0.428571		1
	0.3	1		1	-1		0.840909	0.2		1
	-0.636364	1		1	-1		-0.2	-0.285714		1
	-0.181818	1		1	-1		0.68254	-0.0483871		1
	0.4	1		1	-1		-0.0123457	0.125		1
	0.166667	1		1	-1		0.45098	-0.272727		1
	0.461538	1		1	-1		-0.538462	0.342466		1
	-0.75	1		1	-1		-0.102041	0.431818		1
	0.5	1		1	-1		0.848485	0.230769		1
	0.263158	1		1	-1		0.0952381	0.846154		1
	0.473684	1		1	-1		-0.375	-0.5		1
	-0.285714	1		1	-1		0.25	0		1
	0.692308	1		1	-1		0.3	0.317073		1
	0.666667	1		1	-1		0.435897	0.978723		1
	0.904762	1		1	-1		-0.368421	-0.0909091		1
	0.138462	1		1	-1		0.777778	0.35		1
	0.843137	1		1	-1		1	0.211009		1
	0.75	1		1	-1		1	0.25		1
	-0.704918	1		1	-1		1	0.384615		1
	0.357143	1		1	-1		1	0.111111		1
	-0.857143	1		1	-1		1	0.12		1
	-0.428571	1		1	-1		1	0.292308		1
	0.263158	1		1	-1		1	0.5		1
	0.04	1		1	-1		1	0.294118		1
	-0.0153846	1		1	-1		1	-0.705882		1
	-0.2	1		1	-1		1	0.0526316		1
	-0.655172	1		1	-1		1	0.625		1
	0	1		1	-1		1	-0.36		1
	0.473684	1		1	-1		1	-0.5		1
	-0.777778	1		1	-1		1	-0.2		1
	0.0625	1		1	-1		1	0.52		1
	0.3125	1		1	-1		1	-0.615385		1
	-0.136364	1		1	-1		1	-0.9		1
	-0.44	1		1	-1		1	-0.5		1
	0.4375	1		1	-1		1	-0.466667		1
	-0.941176	1		1	-1		1	0.2		1
	-0.40625	1		1	-1		1	-0.176471		1
	0.719298	1		1	-1		1	0.0666667		1
	-0.393939	1		1	-1		1	-0.416667		1
	0.566265	1		1	-1		1	0.263158		1
	-0.285714	1		1	-1		1	0.833333		1
	0.846154	1		1	-1		1	-0.824561		1
	0.666667	1		1	-1		1	-0.574468		1
	-0.525424	1		1	-1		1	0.714286		1
	-0.1	1		1	-1		1	0.473684		1
	0.84	1		1	-1		1	1		1
	-0.111111	1		1	-1		1	1		1
	-0.0666667	1		1	-1		1	1		1
	-0.866667	1		1	-1		1	1		1
	-0.333333	1		1	-1		1	1		1
	-0.913043	1		1	0.157895		1	1		1
	-0.025641	1		1	-0.55		1	1		1
	0.25	1		1	-0.578947		1	1		1
	-0.368421	1		1	0		1	1		1
	0.897436	1		1	0.12		1	1		1
	-0.636364	1		1	0		1	1		1
	-0.230769	1		1	0.0540541		1	1		1
	0.0666667	1		1	-0.166667		1	1		1
	-0.517241	1		1	-0.333333		1	1		1
	0	1		1	-0.36		1	1		1
	-0.0612245	1		1	0.756098		1	1		1
	-0.793103	1		1	0.416667		1	1		1
	-0.804878	1		1	-0.902439		1	1		1
	-0.757576	1		1	0.230769		1	1		1
	0.733333	1		1	-0.2		1	1		1
	0.538462	1		1	0.290323		1	1		1
	-0.030303	1		1	0.530864		1	1		1
	0.428571	1		1	-0.931034		1	1		1
	-0.225806	1		1	-0.333333		1	1		1
	-0.333333	1		1	-0.428571		1	1		1
	0.0344828	1		1	0.6		1	1		1
	-0.846154	1		1	0.185185		1	1		1
	0.354839	1		1	0.560976		1	1		1
	0.130435	1		1	0.21519		1	1		1
	-0.276596	1		1	-0.333333		1	1		1
	0.142857	1		1	-0.714286		1	1		1
	0.803279	1		1	0.736842		1	1		1
	-0.2	1		1	-0.452632		1	1		1
	-0.265306	1		1	0.411765		1	1		1
	0.962963	1		1	0.40678		1	1		1
	-0.714286	1		1	-0.103448		1	1		1
	-0.428571	1		1	-0.5		1	1		1
	0.571429	1		1	-0.0731707		1	1		1
	0.111111	1		1	0.333333		1	1		1
	0.52	1		1	-0.142857		1	1		1
	-0.407407	1		1	-0.466667		1	1		1
	-0.894737	1		1	-0.225806		1	-1		1
	-0.296296	1		1	0.115385		1	-1		1
	0.75	1		1	0.824176		1	-1		1
	0.272727	1		1	-0.764706		1	-1		1
	-0.407407	1		1	0.125		1	-1		1
	-0.804878	1		1	-0.818182		1	-1		1
	0.181818	1		1	0.2		1	-1		1
	0.295775	1		1	-0.5		1	-1		1
	0.745455	1		1	0.0526316		1	-1		1
	-0.956522	1		1	0.371429		1	-1		1
	-0.4	1		1	-0.517241		1	-1		1
	0.521739	1		1	-1		1	-1		1
	0.0175439	1		1	-1		1	-1		1
	0.738095	1		1	-1		1	-1		1
	0.652174	1		1	-1		1	-1		1
	-0.529412	1		1	-1		1	-1		1
	0.68	1		1	-1		1	-1		1
	-0.111111	1		1	-1		1	-1		1
	0.8	1		1	-1		1	-1		1
	-0.257143	1		1	-1		1	-1		1
	0.701493	1		1	-1		1	-1		1
	-0.557895	1		1	-1		1	-1		1
	0	1		1	-1		1	-1		1
	0.209302	1		1	-1		1	-1		1
	-0.483871	1		1	-1		1	-1		1
	0.625	1		1	-1		1	-1		1
	-0.75	1		1	-1		1	-1		1
	-0.0566038	1		1	-1		1	-1		1
	0.479452	1		1	-1		1	-1		1
	0.4	1		1	-1		1	-1		1
	-0.655172	1		1	-1		1	-1		1
	-0.277778	1		1	-1		1	-1		1
	0.0545455	1		1	-1		1	-1		1
	0.333333	1		1	-1		1	-1		1
	0.714286	1		1	-1		1	-1		1
	-0.6	1		1	-1		1	-1		1
	0.307692	1		1	-1		1	-1		1
	-0.28	1		1	-1		1	-1		1
	0.116279	1		1	-1		1	-1		1
	-0.333333	1		1	-1		1	0.916667		1
	0.516129	1		1	-1		1	0.285714		1
	0.0619469	1		1	-1		1	0.574468		-1
	0.666667	1		1	-1		1	0.714286		-1
	-0.862069	1		1	-1		1	0.148936		-1
	-0.0769231	1		1	-1		1	0.404762		-1
	-0.52	1		1	-1		1	-0.83871		-1
	0.375	1		1	-1		1	-0.576923		-1
	-0.555556	1		1	-1		1	-0.481481		-1
	-0.705882	1		1	-1		1	-0.897436		-1
	0.846154	1		1	-1		1	-0.285714		-1
	0.73913	1		1	-1		1	0		-1
[truncated: 2,419 more rows]

## Sheet: Figure 2a
Wavelength	Spectra_skin	Spectra_fauxskin
349.992	2.63667	10.44
350.356	1.16667	8.65889
350.72	0.74	6.45653
351.084	-1.20667	4.31453
351.448	0.386667	2.156
351.812	1.81667	0.1332
352.176	3.34	-1.6364
352.54	4.96333	-2.8932
352.903	6.75333	-3.5992
353.267	7.84667	-3.7288
353.631	8.22	-3.3564
353.995	6.72333	-2.4128
354.358	5.35667	-1.148
354.722	5.23667	0.1796
355.086	4.99667	1.374
355.449	5.84667	2.3776
355.813	5.66333	2.9664
356.176	7.73333	3.2976
356.54	8.97333	3.2524
356.903	10.2867	2.9848
357.267	7.75	2.5712
357.63	6.02333	2.0772
357.994	5.26	1.468
358.357	4.79667	1.14
358.72	3.64667	1.0276
359.084	4.32333	1.2112
359.447	3.43667	1.6304
359.81	4.97	2.3144
360.173	6.55	2.9644
360.536	6.98667	3.6388
360.899	6.84	4.0936
361.263	6.99667	4.3376
361.626	6.45333	4.1612
361.989	6.9	3.7924
362.352	6.82667	3.0284
362.715	5.99	2.1168
363.077	6.96	1.2196
363.44	6.74	0.504
363.803	7.05333	-0.178
364.166	5.64333	-0.5768
364.529	5.13333	-0.8544
364.892	3.45333	-1.0352
365.254	3.47667	-1.1204
365.617	2.99667	-1.1796
365.98	3.95333	-1.2764
366.342	3.72667	-1.2212
366.705	3.88667	-1.1088
367.067	3.78	-0.93
367.43	5.62667	-0.536
367.792	6.69333	0.0472
368.155	5.65333	0.6292
368.517	5.43	1.28
368.88	4.91667	1.924
369.242	4.98333	2.5528
369.604	4.75333	3.1484
369.967	4.73	3.7088
370.329	4.26	4.1608
370.691	4.97333	4.5944
371.053	4.37333	4.8876
371.416	5.65333	5.0964
371.778	5.85	5.2876
372.14	5.57	5.4804
372.502	6.49667	5.6304
372.864	6.59667	5.834
373.226	7.24333	6.0508
373.588	7.51333	6.2936
373.95	6.84333	6.5144
374.312	6.28	6.7152
374.674	6.68	6.9032
375.035	6.91667	7.0428
375.397	7.94	7.14
375.759	8.00333	7.2416
376.121	8.28333	7.3536
376.482	7.72333	7.4372
376.844	8.88	7.528
377.206	9.10667	7.5472
377.567	9.24	7.5844
377.929	8.91333	7.594
378.29	8.70333	7.57
378.652	9.38667	7.554
379.013	9.48667	7.6068
379.375	9.53333	7.6324
379.736	8.81333	7.7308
380.098	8.66667	7.9076
380.459	8.61	8.1316
380.82	8.82333	8.424
381.182	8.70333	8.728
381.543	9.21667	8.9816
381.904	9.69	9.1836
382.265	9.82333	9.3176
382.626	9.95	9.3732
382.987	10.1933	9.4492
383.348	10.8667	9.5476
383.709	10.9333	9.7624
384.07	11.25	10.0988
384.431	10.7067	10.5508
384.792	11.2033	11.1392
385.153	11.3333	11.8256
385.514	11.38	12.494
385.875	10.8967	13.1636
386.236	13.3333	13.8088
386.597	12.9733	14.3136
386.957	13.1333	14.7436
387.318	12.71	15.0904
387.679	13.22	15.36
388.039	13.43	15.5576
388.4	13.4967	15.758
388.761	11.2033	15.9212
389.121	11.8367	16.2024
389.482	12.26	16.5872
389.842	12.91	17.0732
390.202	12.5867	17.6544
390.563	12.6733	18.3664
390.923	13.18	19.0552
391.284	13.5767	19.6752
391.644	12.4933	20.2104
392.004	11.94	20.6116
392.364	11.9233	20.8604
392.725	11.6467	20.9968
393.085	11.4933	21.0748
393.445	11.4567	21.1824
393.805	11.6667	21.4264
394.165	11.8067	21.7936
394.525	11.8133	22.328
394.885	11.2133	23.044
395.245	11.69	23.874
395.605	11.8733	24.736
395.965	11.6467	25.6332
396.325	11.63	26.4668
396.684	11.5133	27.1888
397.044	12.0433	27.7736
397.404	12.2133	28.1952
397.764	11.88	28.4428
398.123	12.1	28.6028
398.483	12.3367	28.6568
398.843	12.53	28.6548
399.202	13.0667	28.6764
399.562	12.6	28.7652
399.921	12.7233	28.916
400.281	13.02	29.1968
400.64	13.1633	29.5864
401	13.2133	30.05
401.359	13.4633	30.55
401.718	13.3233	31.034
402.078	13.58	31.4488
402.437	13.4367	31.7908
402.796	13.6633	32.05
403.156	13.58	32.208
403.515	13.6233	32.3016
403.874	13.3267	32.3776
404.233	13.2567	32.454
404.592	13.6067	32.5684
404.951	13.79	32.766
405.31	13.7267	33.012
405.669	13.8633	33.256
406.028	14.2267	33.4596
406.387	14.1833	33.5824
406.746	14.1833	33.6168
407.105	14	33.5884
407.463	13.8967	33.5192
407.822	14.2133	33.466
408.181	14.2333	33.448
408.54	14.14	33.4484
408.898	13.98	33.4688
409.257	13.79	33.5132
409.616	13.8867	33.5528
409.974	14.1233	33.5748
410.333	13.8067	33.5904
410.691	13.8267	33.6036
411.05	13.82	33.626
411.408	14.1	33.6444
411.766	14.7233	33.6488
412.125	14.5533	33.6128
412.483	14.6533	33.5412
412.841	14.5267	33.4212
413.2	14.6033	33.2792
413.558	15.04	33.1556
413.916	15.2867	33.0784
414.274	15.18	33.0472
414.632	15.5033	33.0692
414.99	15.4967	33.1092
415.348	15.8333	33.1348
415.706	15.9233	33.1404
416.064	15.5967	33.1232
416.422	15.28	33.09
416.78	14.92	33.066
417.138	14.6433	33.0668
417.496	14.6733	33.0984
417.854	14.7733	33.1472
418.212	14.79	33.2044
418.569	15.1433	33.254
418.927	15.33	33.278
419.285	15.7267	33.2824
419.642	16.03	33.28
420	15.8767	33.26
420.357	15.91	33.2464
420.715	15.93	33.2464
421.072	15.83	33.234
421.43	15.9067	33.19
421.787	15.84	33.1148
422.145	15.59	32.9812
422.502	15.8733	32.7924
422.859	16.01	32.5564
423.217	16.3133	32.2988
423.574	16.49	32.0332
423.931	16.7467	31.8012
424.288	17.0167	31.6112
424.645	17.48	31.482
425.003	17.6	31.4116
425.36	17.52	31.3956
425.717	17.5267	31.3872
426.074	17.2833	31.3932
426.431	17.3233	31.3956
426.788	17.3933	31.372
427.145	17.4733	31.3296
427.501	17.4333	31.3004
427.858	17.7367	31.2524
428.215	17.8233	31.2192
428.572	18.1933	31.2176
428.928	18.3833	31.2384
429.285	18.6533	31.2836
429.642	18.7	31.3736
429.998	18.75	31.4708
430.355	18.8167	31.5868
430.712	18.9533	31.7072
431.068	18.9433	31.8128
431.425	18.9967	31.8956
431.781	19.0233	31.9568
432.137	19.14	31.978
432.494	19.5367	31.9756
432.85	19.6033	31.9428
433.206	19.89	31.8868
433.563	20.2467	31.8136
433.919	20.2833	31.7224
434.275	20.48	31.6076
434.631	20.68	31.4728
434.987	20.9233	31.3168
435.344	21.2633	31.1616
435.7	21.3167	31.0176
436.056	21.2733	30.9008
436.412	21.41	30.8348
436.768	21.5233	30.838
437.123	21.8933	30.8792
437.479	21.9833	30.9604
437.835	22.4233	31.0436
438.191	22.6233	31.1228
438.547	23.2033	31.1572
438.902	23.63	31.166
439.258	23.88	31.1136
439.614	24.04	31.0344
439.969	24.47	30.904
440.325	24.48	30.7576
440.681	24.8367	30.5772
441.036	24.95	30.4068
441.392	25.3267	30.2336
441.747	25.7833	30.0796
442.102	26.0867	29.9556
442.458	26.4233	29.89
442.813	26.5733	29.8864
443.169	26.59	29.9608
443.524	26.8133	30.11
443.879	27.19	30.2932
444.234	27.26	30.4916
444.589	27.71	30.6536
444.945	27.95	30.75
445.3	28.7467	30.746
445.655	29.43	30.6588
446.01	29.3733	30.4884
446.365	29.78	30.2852
446.72	30.36	30.0664
447.075	30.69	29.8968
447.429	30.9367	29.7764
447.784	30.9967	29.7236
448.139	31.3133	29.704
448.494	32.0467	29.736
448.849	32.0867	29.7832
449.203	32.26	29.842
449.558	32.61	29.866
449.913	32.8467	29.8852
450.267	33.2	29.868
450.622	33.32	29.818
450.976	33.8467	29.7208
451.331	34.2067	29.614
451.685	34.5067	29.4828
452.04	34.5733	29.3616
452.394	34.7967	29.2424
452.748	34.8933	29.1668
453.103	35.1133	29.1236
453.457	35.02	29.1304
453.811	35.2633	29.1556
454.165	35.45	29.226
454.52	35.6367	29.306
454.874	36.0533	29.4096
455.228	36.3367	29.5068
455.582	36.5233	29.6008
455.936	36.64	29.6512
456.29	36.7667	29.6524
456.644	36.94	29.5912
456.998	36.9933	29.4896
457.352	37.06	29.3672
457.705	37.0033	29.2616
458.059	37.11	29.2144
458.413	37.3033	29.2192
458.767	37.4733	29.2756
459.12	37.6933	29.3628
459.474	38.0833	29.4536
459.828	38.44	29.5088
460.181	38.7433	29.5376
460.535	39.15	29.5212
460.888	39.2	29.4708
461.242	39.2733	29.3972
461.595	39.33	29.3176
461.949	39.4033	29.2264
462.302	39.2267	29.1292
462.655	39.3633	29.016
463.009	39.4667	28.9008
463.362	39.7267	28.8032
463.715	40.0533	28.75
464.068	40.18	28.748
464.422	40.43	28.8152
464.775	40.6833	28.924
465.128	40.91	29.05
465.481	41.04	29.1516
465.834	41.1633	29.2276
466.187	41.0567	29.2508
466.54	41.22	29.252
466.893	41.1133	29.228
467.245	41.0733	29.2128
467.598	40.9667	29.2072
467.951	40.7467	29.244
468.304	40.56	29.2868
468.656	40.6267	29.3436
469.009	40.5633	29.392
469.362	40.82	29.4296
469.714	41.03	29.45
470.067	41.1333	29.4704
470.42	41.4367	29.4804
470.772	41.6867	29.4884
471.124	41.84	29.4972
471.477	42.03	29.4764
471.829	41.84	29.4412
472.182	41.79	29.3876
472.534	42.0133	29.3132
472.886	41.96	29.2072
473.238	42.1	29.0912
473.591	42.1767	28.9396
473.943	42.1933	28.7812
474.295	42.4333	28.6148
474.647	42.71	28.4576
474.999	42.42	28.3124
475.351	42.5333	28.208
475.703	42.76	28.1224
476.055	42.6933	28.0716
476.407	42.69	28.0444
476.759	42.5833	28.0384
477.111	42.58	28.0284
477.462	42.7567	28.0376
477.814	42.81	28.0508
478.166	42.5267	28.0792
478.518	42.75	28.1084
478.869	42.9967	28.164
479.221	43.1667	28.2188
479.572	43.2233	28.2756
479.924	43.3367	28.3104
480.275	43.3733	28.3488
480.627	43.5267	28.3728
480.978	43.32	28.4004
481.33	43.2167	28.4256
481.681	43.2333	28.478
482.032	43.2733	28.5472
482.384	43.4567	28.626
482.735	43.5633	28.6996
483.086	43.7667	28.7776
483.437	44.08	28.8524
483.788	44.2133	28.9072
484.139	44.2933	28.9496
484.491	44.0967	28.9908
484.842	43.9233	29.0384
485.193	43.8567	29.088
485.543	43.7467	29.1628
485.894	43.65	29.2608
486.245	43.6933	29.378
486.596	43.8967	29.4888
486.947	43.8867	29.5796
487.298	44.04	29.6496
487.648	44.1167	29.6968
487.999	44.2867	29.7192
488.35	44.3833	29.7448
488.7	44.3567	29.798
489.051	44.3933	29.8792
489.401	44.5267	30.0012
489.752	44.6033	30.1536
490.102	44.7733	30.3196
490.453	44.6633	30.4752
490.803	44.7867	30.5984
491.154	44.9	30.6828
491.504	44.6933	30.75
491.854	44.8433	30.812
492.204	44.7267	30.8848
492.555	44.6267	30.992
492.905	44.7667	31.1488
493.255	44.8	31.3452
493.605	44.77	31.5624
493.955	44.9967	31.798
494.305	45.0933	32.0396
494.655	45.3167	32.2664
495.005	45.4633	32.4784
495.355	45.4967	32.6824
495.705	45.4833	32.8848
496.054	45.6633	33.09
496.404	45.6633	33.3016
496.754	45.6967	33.5084
497.104	45.8233	33.7116
497.453	45.8867	33.8964
497.803	45.92	34.0516
498.153	46.15	34.168
498.502	46.11	34.268
498.852	46.0767	34.3408
499.201	46.1133	34.3976
499.551	45.9667	34.4648
499.9	45.7	34.5464
500.249	45.6267	34.6268
500.599	45.3867	34.742
500.948	45.47	34.8716
501.297	45.5867	34.9964
501.646	45.52	35.13
501.996	45.5667	35.2692
502.345	45.87	35.388
502.694	45.9633	35.5116
503.043	46.0333	35.6228
503.392	45.94	35.72
503.741	45.8	35.8016
504.09	45.8167	35.874
504.439	45.97	35.9268
504.788	46.0167	35.984
505.137	45.91	36.0244
505.485	46.11	36.078
505.834	46.1867	36.1352
506.183	46.2867	36.2076
506.532	46.22	36.2848
506.88	46.07	36.39
507.229	45.8833	36.4928
507.577	45.98	36.5976
507.926	45.6933	36.6712
508.274	45.5233	36.7184
508.623	45.51	36.732
508.971	45.7433	36.7124
509.32	45.8533	36.6516
509.668	46.0267	36.582
510.016	46.1567	36.522
510.365	46.5533	36.4676
510.713	46.7633	36.442
511.061	46.86	36.4548
511.409	46.9233	36.5032
511.757	46.9667	36.5572
512.105	46.8867	36.6192
512.453	47.0833	36.6616
512.801	46.9133	36.6904
513.149	47	36.6844
513.497	47.1433	36.6564
513.845	47.0933	36.6092
514.193	47.18	36.5764
514.541	47.2867	36.548
514.889	47.03	36.5504
515.236	46.89	36.5796
515.584	46.8067	36.6372
515.932	46.6467	36.6928
516.279	46.49	36.742
516.627	46.17	36.7488
516.974	46.08	36.7276
517.322	46.01	36.662
517.669	45.93	36.5668
518.017	45.92	36.4644
518.364	46.04	36.3988
518.712	46.0133	36.3532
519.059	46.3267	36.3604
519.406	46.3933	36.408
519.753	46.39	36.4852
520.101	46.55	36.5652
520.448	46.3933	36.644
520.795	46.1733	36.696
521.142	46.0933	36.746
521.489	45.9533	36.7728
521.836	45.7367	36.7888
522.183	45.7867	36.8008
522.53	45.5567	36.8104
522.877	45.6633	36.784
523.224	45.65	36.7436
523.57	45.7167	36.6728
523.917	45.5667	36.5948
524.264	45.79	36.5152
524.611	45.79	36.4588
524.957	45.93	36.4284
525.304	45.7367	36.4452
525.651	45.85	36.4776
525.997	45.8267	36.522
526.344	45.9033	36.5592
526.69	45.8167	36.5728
527.036	45.6767	36.5404
527.383	45.57	36.482
527.729	45.5667	36.3964
528.075	45.16	36.2936
528.422	45.0933	36.19
528.768	45.04	36.096
529.114	44.8267	36
529.46	44.8333	35.9176
529.806	44.8333	35.8572
530.152	44.6867	35.812
530.499	44.9367	35.8068
530.845	44.9433	35.8372
531.19	44.8333	35.896
531.536	44.8367	35.9836
531.882	44.81	36.1036
532.228	44.6867	36.2128
532.574	44.67	36.3332
532.92	44.52	36.4376
533.265	44.4967	36.5104
533.611	44.33	36.5448
533.957	44.3267	36.5556
534.302	44.21	36.5184
534.648	44.1767	36.4556
534.993	44.2633	36.3708
535.339	44.2667	36.2784
535.684	44.04	36.2072
536.03	44.1133	36.1672
536.375	43.7667	36.1728
536.721	43.6933	36.232
537.066	43.5767	36.3372
537.411	43.4067	36.4448
537.756	43.32	36.5496
538.101	43.3933	36.6124
538.447	43.47	36.6288
538.792	43.5233	36.5784
539.137	43.45	36.486
539.482	43.5267	36.3528
539.827	43.48	36.2212
540.172	43.46	36.0916
540.517	43.3167	35.9896
540.861	43.1967	35.92
541.206	43.2833	35.8996
541.551	43.3367	35.9076
541.896	43.18	35.9492
542.241	43.0667	36.0188
542.585	42.9533	36.1024
542.93	42.96	36.1932
543.274	42.8333	36.284
543.619	42.6767	36.366
543.963	42.7133	36.4296
544.308	42.9367	36.4796
544.652	43.1033	36.4996
544.997	43.12	36.51
545.341	43.16	36.5148
545.685	43.25	36.5288
546.03	43.2533	36.5436
546.374	43.1933	36.5648
546.718	43.1	36.5748
547.062	42.95	36.5644
547.406	43.02	36.5156
547.75	43.07	36.436
548.094	43.14	36.3236
548.438	43.1667	36.196
548.782	43.13	36.082
549.126	43.1533	36.0028
549.47	43.3233	35.97
549.814	43.13	36.0016
550.158	42.98	36.088
550.502	42.9667	36.2076
550.845	43.0767	36.3456
551.189	42.9367	36.4828
551.533	42.94	36.606
551.876	42.94	36.7196
552.22	43.1633	36.8312
552.563	43.2867	36.9416
552.907	43.2733	37.0624
553.25	43.1267	37.1892
553.594	43.3633	37.3172
553.937	43.21	37.4284
554.28	43.1633	37.5136
554.624	43.0533	37.5564
554.967	43.0633	37.566
555.31	43.0167	37.5324
555.653	43.3433	37.4792
555.996	43.3333	37.4164
556.339	43.5	37.3636
556.682	43.4367	37.3276
557.025	43.4667	37.3176
557.368	43.4267	37.3136
557.711	43.47	37.3356
558.054	43.42	37.3732
558.397	43.6	37.418
558.74	43.4567	37.4708
559.083	43.6033	37.5472
559.425	43.73	37.6372
559.768	43.83	37.7396
560.111	43.9067	37.8416
560.453	44.1333	37.9528
560.796	43.9167	38.0612
561.138	44.06	38.1516
561.481	44.08	38.228
561.823	43.8867	38.2992
562.166	43.9733	38.3624
562.508	43.9767	38.4208
562.85	43.6033	38.4716
563.193	43.8067	38.528
563.535	43.7867	38.6044
563.877	43.8533	38.6816
564.219	43.9867	38.7704
564.561	44.0267	38.8776
564.903	43.9533	38.9964
565.245	43.9767	39.1096
565.587	43.7233	39.2332
565.929	43.7867	39.352
566.271	43.6867	39.4844
566.613	43.8233	39.612
566.955	43.8333	39.7464
567.297	43.93	39.8704
567.639	43.9533	39.9932
567.98	44.0867	40.082
568.322	44.14	40.1588
568.664	44.1367	40.214
569.005	43.9433	40.2664
569.347	43.6567	40.3148
569.688	43.6433	40.396
570.03	43.73	40.4936
570.371	43.7967	40.624
570.713	43.63	40.7764
571.054	43.6633	40.9528
571.395	43.8833	41.1236
571.737	44.0833	41.2976
572.078	43.9833	41.4492
572.419	43.8933	41.5948
572.76	43.84	41.7272
573.101	44.0533	41.8624
573.442	43.98	41.9864
573.783	43.9867	42.1248
574.124	44.09	42.27
574.465	44.16	42.434
574.806	44.1867	42.6
575.147	44.1	42.778
575.488	43.98	42.9376
575.829	44.0533	43.0732
576.169	43.92	43.156
576.51	43.92	43.188
576.851	43.81	43.1796
577.191	43.9167	43.168
577.532	44.1133	43.1484
577.872	44.19	43.158
578.213	44.17	43.2216
578.553	44.3233	43.3316
578.894	44.29	43.47
579.234	44.67	43.642
579.575	44.8467	43.8228
579.915	44.8733	43.9984
580.255	45.0733	44.1652
580.595	45.3933	44.3088
580.936	45.2933	44.4404
581.276	45.3367	44.5696
581.616	45.13	44.694
581.956	45.1033	44.8236
582.296	45.1	44.968
582.636	45.19	45.1208
582.976	45.3267	45.2792
583.316	45.5933	45.4428
583.655	45.7367	45.5928
583.995	45.97	45.7392
584.335	46.2033	45.8712
584.675	46.5367	45.9936
585.014	46.6967	46.0908
585.354	46.83	46.1896
585.694	46.9433	46.2832
586.033	47.2533	46.3964
586.373	47.4533	46.5068
586.712	47.59	46.6348
587.052	47.6633	46.768
587.391	47.7867	46.91
587.73	47.8833	47.016
588.07	48.21	47.1256
588.409	48.2633	47.2236
588.748	48.4533	47.314
589.087	48.8433	47.3916
589.427	49.1867	47.4792
589.766	49.5267	47.5508
590.105	49.56	47.6408
590.444	49.65	47.71
590.783	49.9367	47.7692
591.122	50.2	47.8172
591.461	50.0467	47.8536
591.799	49.9333	47.8572
592.138	50.0433	47.8808
592.477	50.24	47.894
592.816	50.4867	47.938
593.154	50.72	48.0172
593.493	50.8567	48.1308
593.832	51.1333	48.2472
594.17	51.36	48.3824
594.509	51.39	48.48
594.847	51.64	48.5404
595.186	51.8267	48.538
595.524	51.8767	48.4832
595.863	51.99	48.3996
596.201	51.9967	48.3212
596.539	52.2133	48.2736
596.877	52.4567	48.2968
597.216	52.7233	48.402
597.554	52.6133	48.5756
597.892	52.8	48.796
598.23	52.8733	49.0096
598.568	53.02	49.1944
598.906	53.1833	49.3292
599.244	53.1467	49.396
599.582	53.03	49.4128
599.92	53.3633	49.4128
600.257	53.1867	49.4172
600.595	53.2967	49.4576
600.933	53.47	49.5464
601.271	53.4533	49.6704
601.608	53.5167	49.8268
601.946	53.6333	49.9796
602.284	53.6367	50.0884
602.621	53.82	50.1572
602.959	53.75	50.1796
603.296	53.8333	50.1528
603.633	53.9133	50.0996
603.971	53.9733	50.054
604.308	53.9233	50.014
604.645	53.9733	50.0052
604.983	54.0467	50.0276
605.32	54.2633	50.0908
605.657	54.3133	50.1844
605.994	54.61	50.3068
606.331	54.8067	50.4284
606.668	54.86	50.564
607.005	54.8367	50.6936
607.342	55.1167	50.7924
607.679	55.1433	50.8656
608.016	55.1367	50.9348
608.353	55	50.982
608.69	55.0267	51.03
609.026	55.2567	51.104
609.363	55.3567	51.1888
609.7	55.1	51.2712
610.036	55.13	51.3368
610.373	55.1867	51.36
610.709	55.1367	51.34
611.046	55.1	51.2924
611.382	54.9833	51.2284
611.719	54.9467	51.1772
612.055	55.0633	51.1756
612.391	55.0533	51.2152
612.728	55.23	51.2804
613.064	55.33	51.3484
613.4	55.4	51.4088
613.736	55.6667	51.4096
614.072	55.95	51.3668
614.408	56.1	51.2856
614.744	56.15	51.1988
615.08	56.0667	51.1032
615.416	56.0733	51.0332
615.752	56.0967	50.9512
616.088	56.0133	50.8764
616.424	55.9567	50.7936
616.76	55.8	50.7132
617.095	55.94	50.622
617.431	55.93	50.568
617.767	55.9867	50.5388
618.102	55.8667	50.5492
618.438	55.7467	50.6024
618.773	55.81	50.6992
619.109	56.03	50.818
619.444	56	50.9624
619.78	56.0633	51.108
620.115	56.11	51.23
620.45	56.2133	51.3332
620.786	56.3267	51.4052
621.121	56.0767	51.436
621.456	55.9433	51.4308
621.791	55.91	51.4008
622.126	55.5733	51.3692
622.461	55.4833	51.3596
622.796	55.5033	51.388
623.131	55.5933	51.4528
623.466	55.6633	51.5616
623.801	55.6533	51.6816
624.136	55.52	51.8012
624.471	55.85	51.8736
624.805	55.8767	51.9096
625.14	55.7733	51.9012
625.475	55.5933	51.8544
625.809	55.8233	51.7636
626.144	55.72	51.6736
626.478	55.8433	51.5872
626.813	55.96	51.5188
627.147	55.95	51.4744
627.482	56.0167	51.4568
627.816	56.06	51.4708
628.151	55.8067	51.5016
628.485	55.9433	51.5364
628.819	56.02	51.5536
629.153	55.88	51.5616
629.487	55.97	51.5588
629.822	55.7167	51.558
630.156	55.8533	51.5544
630.49	55.9633	51.5832
630.824	55.9333	51.6348
631.158	55.96	51.6892
631.491	55.8867	51.734
631.825	55.7333	51.7552
632.159	56.06	51.7212
632.493	55.7267	51.6432
632.827	55.31	51.5268
633.16	55.38	51.3716
633.494	55.07	51.21
633.828	55.2233	51.0728
634.161	55.3833	50.9676
634.495	55.2567	50.898
634.828	55.66	50.8832
635.161	55.9533	50.9144
635.495	55.8533	50.9884
635.828	56.0067	51.0832
636.162	56.16	51.1872
636.495	55.68	51.2816
636.828	55.6367	51.3716
637.161	55.54	51.4348
637.494	55.74	51.4864
637.827	55.8633	51.5392
638.16	55.8067	51.5992
638.493	55.2	51.672
638.826	55.72	51.7684
639.159	55.77	51.868
639.492	55.62	51.9568
639.825	55.6367	52.0364
640.158	55.4933	52.0808
640.49	55.5433	52.0856
640.823	55.94	52.0608
641.156	55.8	52.0196
641.488	55.8467	51.9668
641.821	55.8367	51.922
642.153	55.5867	51.8896
642.486	55.74	51.8608
642.818	55.5833	51.858
643.151	55.5367	51.8624
643.483	55.7033	51.8696
643.815	55.72	51.87
644.148	55.54	51.8868
644.48	55.5933	51.8712
644.812	55.5633	51.8612
645.144	55.59	51.8352
645.476	55.7333	51.808
645.808	55.5133	51.7504
646.14	55.3267	51.7028
646.472	55.3833	51.6144
646.804	55.2733	51.516
647.136	55.0733	51.4
647.468	55.0733	51.3216
647.8	54.8133	51.2584
648.131	54.72	51.2564
648.463	54.7033	51.2992
648.795	54.4767	51.4052
649.126	54.3867	51.5136
649.458	54.43	51.6292
649.789	54.35	51.7056
650.121	54.3433	51.7488
650.452	54.3567	51.7488
650.784	54.4033	51.7348
651.115	54.87	51.7184
651.446	55.0833	51.7484
651.778	55.0367	51.8308
652.109	55.43	51.952
652.44	55.52	52.112
652.771	55.4933	52.2636
653.102	55.41	52.3828
653.433	55.22	52.448
653.764	55.05	52.4612
654.095	54.9133	52.4004
654.426	54.52	52.3244
654.757	54.4367	52.2324
655.088	54.5333	52.162
655.419	54.3633	52.0964
655.749	54.2267	52.056
656.08	54.3333	52.0204
656.411	54.4867	51.9964
656.741	54.4967	51.9476
657.072	54.32	51.902
657.402	54.3233	51.8608
657.733	54.5367	51.8536
658.063	54.9767	51.8844
658.394	54.7933	51.954
658.724	54.6067	52.0536
659.054	54.6933	52.1716
659.385	54.9133	52.2608
659.715	54.89	52.2968
660.045	54.7967	52.294
660.375	54.4733	52.2492
660.705	54.5533	52.1716
661.035	54.66	52.0836
661.365	54.5667	52.0052
661.695	54.48	51.9448
662.025	54.2367	51.9284
662.355	54.2567	51.9492
662.685	54.21	51.9956
663.014	53.8867	52.0608
663.344	53.8667	52.1276
663.674	53.8933	52.1584
664.003	53.9367	52.1584
664.333	54.1	52.1112
664.663	54	52.0184
664.992	54.0367	51.8912
665.322	54.2367	51.7696
665.651	54.14	51.652
665.98	54.1567	51.5876
666.31	53.88	51.5816
666.639	53.7333	51.6332
666.968	53.9133	51.7248
667.297	53.7933	51.8476
667.627	53.8133	51.9748
667.956	53.86	52.1116
668.285	53.55	52.2584
668.614	53.71	52.3968
668.943	53.9133	52.5484
669.272	53.9033	52.6812
669.601	54.06	52.7744
669.929	54.0167	52.7988
670.258	54.0033	52.7616
670.587	54.2033	52.634
670.916	54.03	52.4708
671.244	53.8867	52.2724
671.573	54.0333	52.0808
671.901	53.9533	51.9264
672.23	54.1333	51.8276
672.558	54.24	51.7576
672.887	54.3133	51.7432
673.215	54.4067	51.7488
673.544	54.4733	51.7636
673.872	54.16	51.7912
674.2	54.0033	51.8232
674.528	53.88	51.8516
674.857	53.7267	51.8976
675.185	53.4833	51.9016
675.513	53.4767	51.8704
675.841	53.08	51.8164
676.169	53.16	51.7212
676.497	53.0167	51.5908
676.825	52.9633	51.4924
677.153	52.99	51.4124
677.48	53.0233	51.3752
677.808	53.1067	51.3852
678.136	53.5967	51.4296
678.464	53.4267	51.4916
678.791	53.6433	51.5772
679.119	53.6267	51.6464
679.446	53.48	51.722
679.774	53.4733	51.8136
680.101	53.4933	51.9096
680.429	53.4033	51.9912
680.756	53.33	52.0772
681.083	53.2067	52.1256
681.411	53.1667	52.1416
681.738	53.4467	52.12
682.065	53.29	52.078
682.392	53.2	52.0192
682.719	52.89	51.9852
683.046	53.1867	51.9564
683.373	53.21	51.9708
683.7	53.2167	52.02
684.027	53.31	52.1004
684.354	53.57	52.2
684.681	53.65	52.3172
685.008	53.6967	52.4016
685.335	53.58	52.45
685.661	53.4	52.4444
685.988	53.3833	52.3624
686.314	53.3067	52.2196
686.641	53.1567	52.0492
686.968	52.9433	51.8524
687.294	52.7867	51.66
687.62	52.7133	51.5156
687.947	52.98	51.3972
688.273	53.05	51.3152
688.599	52.7633	51.294
688.926	52.9667	51.3092
689.252	53.03	51.3444
689.578	52.92	51.42
689.904	53.0867	51.4976
690.23	52.8667	51.5844
690.556	52.9833	51.6792
690.882	53.0167	51.74
691.208	52.9867	51.766
691.534	52.58	51.7824
691.86	52.8367	51.7652
692.186	52.7167	51.7224
692.511	52.78	51.6888
692.837	52.48	51.6744
693.163	52.5067	51.694
693.488	52.2333	51.7228
693.814	52.82	51.7596
694.139	52.8333	51.7892
694.465	52.8367	51.8012
694.79	52.8267	51.7512
695.116	52.7833	51.6592
695.441	52.6833	51.5292
695.766	52.9	51.4128
696.092	52.5867	51.328
696.417	52.6767	51.3136
696.742	52.46	51.398
697.067	52.5767	51.596
697.392	52.6567	51.854
697.717	52.65	52.1368
698.042	52.33	52.4132
698.367	52.0767	52.6132
698.692	51.9267	52.7192
699.017	52.0933	52.7308
699.342	52.09	52.6516
699.666	52.0433	52.5168
699.991	52.0833	52.3848
700.316	52.1033	52.246
700.64	52.51	52.1556
700.965	52.07	52.1204
701.289	52.02	52.1084
701.614	51.72	52.1212
701.938	51.9	52.1496
702.263	51.58	52.1256
702.587	51.6433	52.0584
702.911	51.4433	51.9616
703.235	51.8867	51.8348
703.56	51.76	51.7272
703.884	51.7333	51.686
704.208	51.29	51.7212
704.532	51.4367	51.8588
704.856	51.5567	52.0836
705.18	51.56	52.3652
705.504	51.5433	52.6596
705.828	51.7133	52.9624
706.152	51.8633	53.2216
706.475	52.21	53.4212
706.799	52.3433	53.5312
707.123	52.2	53.5932
707.446	52.09	53.5672
707.77	52.0033	53.4972
708.094	51.7767	53.3936
708.417	51.6667	53.2912
708.741	51.5133	53.1692
709.064	51.2433	53.0652
709.387	51.13	52.9548
709.711	50.7733	52.8484
710.034	50.7433	52.744
710.357	50.8167	52.6372
710.68	50.7767	52.5324
711.004	50.2967	52.4552
711.327	50.4133	52.4268
711.65	50.39	52.4532
711.973	50.6933	52.57
712.296	50.46	52.7612
712.619	50.3433	52.9912
712.941	50.5033	53.2116
713.264	50.7933	53.4212
713.587	50.6767	53.568
713.91	50.53	53.6488
714.232	50.8533	53.654
714.555	51.2267	53.6136
714.878	51.2233	53.53
715.2	51.0467	53.4492
715.523	51.2467	53.3708
715.845	51.17	53.342
716.168	51.17	53.3496
716.49	50.91	53.3928
716.812	50.5433	53.444
717.134	50.5867	53.5044
717.457	50.69	53.5608
717.779	50.89	53.6324
718.101	50.82	53.7176
718.423	51.0633	53.8224
718.745	51.2233	53.9536
719.067	51.1667	54.0896
719.389	51.0533	54.2048
719.711	50.92	54.25
720.033	50.7067	54.1972
720.355	50.79	54.0248
720.676	50.9067	53.744
720.998	51.0067	53.384
721.32	51.2967	53.012
721.641	51.3133	52.678
721.963	50.97	52.4528
722.284	51.1467	52.3612
722.606	51.1433	52.3852
722.927	50.61	52.49
723.249	49.9167	52.6568
723.57	49.54	52.8092
723.891	49.5733	52.8972
724.213	49.9633	52.9204
724.534	49.3567	52.888
724.855	49.2	52.8004
725.176	49.6733	52.6984
725.497	49.9767	52.6228
725.818	49.72	52.5432
726.139	49.58	52.49
726.46	49.4133	52.4496
726.781	49.6733	52.4144
727.102	49.67	52.3796
727.422	49.3433	52.4272
727.743	49.16	52.51
728.064	49.32	52.684
728.385	49.23	52.9036
728.705	49.13	53.1452
729.026	48.7867	53.3148
729.346	48.7633	53.4276
729.667	48.47	53.392
729.987	48.1433	53.2684
730.307	48.6133	53.068
730.628	48.5633	52.8716
730.948	48.5767	52.686
731.268	48.6033	52.576
731.588	48.7067	52.5032
731.908	49.03	52.4756
732.228	49.45	52.4488
732.549	49.0633	52.4372
732.868	49.02	52.4344
733.188	48.7467	52.4896
733.508	48.77	52.618
733.828	48.8533	52.8128
734.148	48.92	53.0236
734.468	48.95	53.2084
734.787	49.2733	53.2896
735.107	49.1933	53.214
735.427	49.35	52.976
735.746	49.2967	52.6176
736.066	49.13	52.194
736.385	48.97	51.79
736.705	48.6833	51.4596
737.024	48.4067	51.2824
737.343	48.2633	51.2672
737.663	48.2867	51.4112
737.982	48.1067	51.6584
738.301	48.1233	52.006
738.62	48.16	52.3524
738.939	48.2733	52.68
739.258	48.2733	52.9308
739.577	48.3633	53.122
739.896	48.47	53.1932
740.215	48.7267	53.1952
740.534	48.55	53.0936
740.853	48.1167	52.9284
741.171	48.0867	52.6716
741.49	48.0167	52.3608
741.809	48.2433	51.9968
742.127	47.88	51.6456
742.446	47.8267	51.3104
742.765	48.08	51.0464
743.083	48.17	50.8948
743.401	48.0767	50.8444
743.72	48.38	50.8724
744.038	47.8067	50.9644
744.356	47.6333	51.0956
744.675	47.7933	51.2364
744.993	47.5233	51.4276
745.311	47.68	51.6476
745.629	47.8167	51.91
745.947	47.64	52.2016
746.265	47.8567	52.49
746.583	48.13	52.69
746.901	47.66	52.7924
747.219	47.5367	52.7716
747.537	47.6867	52.6836
747.854	47.18	52.5872
748.172	46.5167	52.56
748.49	46.5333	52.606
748.807	46.5567	52.7608
749.125	46.5667	52.9623
749.442	46.7	53.1127
749.76	46.4833	53.2844
750.077	46.88	53.25

## Sheet: Figure 2b
Wavelength	Spectra_fauxskin	Spectra_400nmfilter	Spectra_600nmfilter	Spectra_700nmfilter
349.992	10.44	3.8	5.44	3.99
350.356	8.65889	4.29778	4.19644	3.44533
350.72	6.45653	4.27907	3.13827	3.2228
351.084	4.31453	4.20027	2.06147	2.8424
351.448	2.156	3.8088	1.0452	2.4548
351.812	0.1332	3.258	-0.1292	1.6368
352.176	-1.6364	2.6756	-1.1592	0.6336
352.54	-2.8932	2.1532	-2.2652	-0.6056
352.903	-3.5992	1.902	-3.2308	-1.7612
353.267	-3.7288	2.0284	-3.9192	-2.694
353.631	-3.3564	2.5356	-4.312	-3.1824
353.995	-2.4128	3.2896	-4.4872	-3.3544
354.358	-1.148	4.2632	-4.0996	-3.044
354.722	0.1796	5.1416	-3.4836	-2.7404
355.086	1.374	5.8132	-2.636	-2.5536
355.449	2.3776	6.1688	-1.7392	-2.764
355.813	2.9664	6.264	-0.8784	-3.3448
356.176	3.2976	6.03	-0.2548	-4.414
356.54	3.2524	5.6452	0.256	-5.7064
356.903	2.9848	5.1932	0.4128	-7.0604
357.267	2.5712	4.7328	0.3852	-8.022
357.63	2.0772	4.286	0.2052	-8.5644
357.994	1.468	3.9828	-0.1208	-8.554
358.357	1.14	3.784	-0.6252	-8.104
358.72	1.0276	3.7032	-1.072	-7.2488
359.084	1.2112	3.7756	-1.4404	-6.2904
359.447	1.6304	3.9108	-1.7116	-5.318
359.81	2.3144	4.0304	-1.8676	-4.504
360.173	2.9644	4.0832	-1.8464	-3.6656
360.536	3.6388	3.9688	-1.5912	-2.9508
360.899	4.0936	3.656	-1.1668	-2.298
361.263	4.3376	3.2156	-0.6192	-1.6972
361.626	4.1612	2.6916	0.0224	-1.1008
361.989	3.7924	2.2064	0.7396	-0.6632
362.352	3.0284	1.8428	1.3024	-0.3572
362.715	2.1168	1.6592	1.6528	-0.3056
363.077	1.2196	1.638	1.7924	-0.3788
363.44	0.504	1.7604	1.7088	-0.5896
363.803	-0.178	1.924	1.2956	-1.0068
364.166	-0.5768	2.0952	0.6576	-1.5644
364.529	-0.8544	2.2156	-0.118	-2.1604
364.892	-1.0352	2.3564	-0.9024	-2.8152
365.254	-1.1204	2.5088	-1.6092	-3.4828
365.617	-1.1796	2.7172	-2.088	-3.9832
365.98	-1.2764	2.978	-2.3176	-4.314
366.342	-1.2212	3.3292	-2.1744	-4.3064
366.705	-1.1088	3.6912	-1.7652	-4.0712
367.067	-0.93	4.0608	-1.1632	-3.6256
367.43	-0.536	4.3652	-0.516	-3.1128
367.792	0.0472	4.602	0.1744	-2.484
368.155	0.6292	4.728	0.6708	-2.016
368.517	1.28	4.7552	0.9908	-1.5972
368.88	1.924	4.6596	1.1088	-1.2268
369.242	2.5528	4.5428	1.1564	-0.7576
369.604	3.1484	4.4028	1.1196	-0.2904
369.967	3.7088	4.2816	1.0844	0.2724
370.329	4.1608	4.1744	1.0572	0.8204
370.691	4.5944	4.124	1.1104	1.3776
371.053	4.8876	4.0836	1.206	1.7792
371.416	5.0964	4.1268	1.3552	2.03
371.778	5.2876	4.218	1.588	2.096
372.14	5.4804	4.372	1.8912	2.044
372.502	5.6304	4.5724	2.2952	1.8488
372.864	5.834	4.864	2.8128	1.6496
373.226	6.0508	5.1896	3.4224	1.4412
373.588	6.2936	5.56	4.0976	1.3848
373.95	6.5144	5.9532	4.8348	1.4592
374.312	6.7152	6.3336	5.5252	1.6552
374.674	6.9032	6.6444	6.1128	1.9284
375.035	7.0428	6.8552	6.554	2.3584
375.397	7.14	6.964	6.8004	2.7604
375.759	7.2416	6.9592	6.8408	3.1448
376.121	7.3536	6.9064	6.7212	3.4712
376.482	7.4372	6.8132	6.4568	3.7072
376.844	7.528	6.7312	6.1284	3.8412
377.206	7.5472	6.642	5.7988	3.9584
377.567	7.5844	6.602	5.5348	4.0332
377.929	7.594	6.5708	5.3712	4.1348
378.29	7.57	6.5676	5.3588	4.3132
378.652	7.554	6.5628	5.494	4.5364
379.013	7.6068	6.6008	5.7576	4.782
379.375	7.6324	6.6712	6.0996	5.0956
379.736	7.7308	6.844	6.5196	5.46
380.098	7.9076	7.1036	6.9788	5.8476
380.459	8.1316	7.4284	7.4768	6.2408
380.82	8.424	7.8048	8.0248	6.64
381.182	8.728	8.2	8.5804	6.9964
381.543	8.9816	8.4884	9.0924	7.298
381.904	9.1836	8.68	9.534	7.5176
382.265	9.3176	8.7988	9.8792	7.6836
382.626	9.3732	8.856	10.1556	7.8236
382.987	9.4492	8.894	10.3668	7.9696
383.348	9.5476	9.0128	10.562	8.1308
383.709	9.7624	9.2208	10.8168	8.3548
384.07	10.0988	9.5592	11.1624	8.6356
384.431	10.5508	9.982	11.5888	8.9696
384.792	11.1392	10.3912	12.3836	9.4852
385.153	11.8256	10.7372	13.4564	10.172
385.514	12.494	11.0132	14.7236	10.982
385.875	13.1636	11.1716	16.0852	11.9036
386.236	13.8088	11.24	17.5028	12.9324
386.597	14.3136	11.3572	18.4796	13.7956
386.957	14.7436	11.5488	19.0928	14.486
387.318	15.0904	11.8456	19.1704	14.9076
387.679	15.36	12.2588	18.8488	15.0924
388.039	15.5576	12.7848	18.1812	15.0376
388.4	15.758	13.3368	17.4768	14.8852
388.761	15.9212	13.9128	16.7348	14.6692
389.121	16.2024	14.4236	16.4404	14.6912
389.482	16.5872	14.8728	16.508	14.9408
389.842	17.0732	15.2816	16.874	15.354
390.202	17.6544	15.6792	17.4364	15.898
390.563	18.3664	16.036	18.182	16.54
390.923	19.0552	16.4216	18.7792	17.0856
391.284	19.6752	16.816	19.2408	17.4876
391.644	20.2104	17.1984	19.5756	17.8168
392.004	20.6116	17.538	19.83	18.0824
392.364	20.8604	17.8596	20.0244	18.3596
392.725	20.9968	18.148	20.2252	18.6376
393.085	21.0748	18.4336	20.43	18.9628
393.445	21.1824	18.7068	20.6796	19.3464
393.805	21.4264	19.0032	20.9952	19.8328
394.165	21.7936	19.3276	21.3508	20.3332
394.525	22.328	19.7024	21.778	20.9096
394.885	23.044	20.116	22.3088	21.5528
395.245	23.874	20.5544	22.9412	22.246
395.605	24.736	20.9992	23.6524	22.9792
395.965	25.6332	21.4548	24.4564	23.764
396.325	26.4668	21.8772	25.2584	24.554
396.684	27.1888	22.2508	26.044	25.3384
397.044	27.7736	22.6144	26.75	26.0788
397.404	28.1952	22.9612	27.34	26.7212
397.764	28.4428	23.2848	27.7916	27.2768
398.123	28.6028	23.6128	28.152	27.7484
398.483	28.6568	23.9328	28.3728	28.1252
398.843	28.6548	24.2388	28.5012	28.4268
399.202	28.6764	24.5484	28.56	28.6884
399.562	28.7652	24.8348	28.5384	28.932
399.921	28.916	25.08	28.4372	29.162
400.281	29.1968	25.3272	28.328	29.4288
400.64	29.5864	25.5536	28.2392	29.7536
401	30.05	25.7496	28.2136	30.1356
401.359	30.55	25.9512	28.3236	30.5472
401.718	31.034	26.154	28.5988	30.9968
402.078	31.4488	26.3392	29.02	31.4108
402.437	31.7908	26.5276	29.5576	31.7948
402.796	32.05	26.7124	30.124	32.1392
403.156	32.208	26.872	30.6512	32.4276
403.515	32.3016	27.0328	31.0828	32.6456
403.874	32.3776	27.1808	31.3776	32.8276
404.233	32.454	27.3116	31.5052	32.9412
404.592	32.5684	27.4276	31.5496	33.0132
404.951	32.766	27.536	31.5156	33.0632
405.31	33.012	27.6304	31.4664	33.0992
405.669	33.256	27.7168	31.4292	33.1368
406.028	33.4596	27.792	31.45	33.1888
406.387	33.5824	27.8548	31.5028	33.2584
406.746	33.6168	27.8996	31.6072	33.3392
407.105	33.5884	27.9132	31.7108	33.4208
407.463	33.5192	27.9128	31.8388	33.502
407.822	33.466	27.8884	31.9488	33.5716
408.181	33.448	27.8432	32.0052	33.5916
408.54	33.4484	27.7768	32.0224	33.5944
408.898	33.4688	27.698	32.008	33.5672
409.257	33.5132	27.596	31.9224	33.5096
409.616	33.5528	27.4776	31.8156	33.4576
409.974	33.5748	27.3352	31.7216	33.4288
410.333	33.5904	27.1732	31.6192	33.4012
410.691	33.6036	27.0064	31.5684	33.424
411.05	33.626	26.8352	31.5928	33.478
411.408	33.6444	26.6628	31.6672	33.5508
411.766	33.6488	26.5104	31.7884	33.6352
412.125	33.6128	26.3924	31.9404	33.7108
412.483	33.5412	26.3004	32.0888	33.7612
412.841	33.4212	26.2332	32.2304	33.8032
413.2	33.2792	26.1968	32.3348	33.8164
413.558	33.1556	26.188	32.3744	33.8188
413.916	33.0784	26.196	32.372	33.8404
414.274	33.0472	26.196	32.3024	33.876
414.632	33.0692	26.19	32.1484	33.9392
414.99	33.1092	26.1616	31.9228	34.018
415.348	33.1348	26.0996	31.6744	34.0908
415.706	33.1404	25.9876	31.4176	34.144
416.064	33.1232	25.8368	31.1752	34.156
416.422	33.09	25.644	30.9772	34.0984
416.78	33.066	25.4372	30.8572	33.9948
417.138	33.0668	25.2124	30.8256	33.8644
417.496	33.0984	24.9776	30.844	33.7188
417.854	33.1472	24.7508	30.9028	33.6056
418.212	33.2044	24.5348	30.984	33.5368
418.569	33.254	24.318	31.0688	33.54
418.927	33.278	24.1088	31.102	33.6176
419.285	33.2824	23.9172	31.122	33.7816
419.642	33.28	23.734	31.1004	33.9876
420	33.26	23.5668	31.066	34.24
420.357	33.2464	23.3952	31.0148	34.4668
420.715	33.2464	23.2188	30.9532	34.6404
421.072	33.234	23.0296	30.8536	34.7132
421.43	33.19	22.8332	30.7456	34.6784
421.787	33.1148	22.6148	30.5808	34.5112
422.145	32.9812	22.3884	30.3728	34.2596
422.502	32.7924	22.1508	30.1244	33.94
422.859	32.5564	21.9164	29.8496	33.6076
423.217	32.2988	21.666	29.5816	33.312
423.574	32.0332	21.4088	29.3656	33.084
423.931	31.8012	21.144	29.2124	32.9444
424.288	31.6112	20.88	29.1524	32.8884
424.645	31.482	20.6004	29.2036	32.9004
425.003	31.4116	20.3356	29.3292	32.9268
425.36	31.3956	20.0808	29.4968	32.9556
425.717	31.3872	19.8572	29.666	32.9556
426.074	31.3932	19.652	29.82	32.948
426.431	31.3956	19.4744	29.9012	32.9008
426.788	31.372	19.2948	29.908	32.8712
427.145	31.3296	19.1256	29.832	32.8428
427.501	31.3004	18.932	29.7188	32.8484
427.858	31.2524	18.724	29.5696	32.8744
428.215	31.2192	18.4988	29.444	32.9404
428.572	31.2176	18.2736	29.3392	33.006
428.928	31.2384	18.0292	29.314	33.1124
429.285	31.2836	17.7816	29.348	33.2044
429.642	31.3736	17.5232	29.4428	33.2772
429.998	31.4708	17.2472	29.5624	33.3312
430.355	31.5868	16.9476	29.7076	33.3588
430.712	31.7072	16.634	29.8032	33.3208
431.068	31.8128	16.314	29.85	33.2352
431.425	31.8956	16.0092	29.832	33.0812
431.781	31.9568	15.7344	29.7596	32.8724
432.137	31.978	15.4936	29.648	32.6612
432.494	31.9756	15.2972	29.5476	32.466
432.85	31.9428	15.1356	29.448	32.304
433.206	31.8868	14.984	29.382	32.222
433.563	31.8136	14.8348	29.3352	32.1964
433.919	31.7224	14.6692	29.2992	32.1828
434.275	31.6076	14.48	29.25	32.1668
434.631	31.4728	14.2664	29.1944	32.1308
434.987	31.3168	14.0348	29.108	32.0488
435.344	31.1616	13.7776	29.0292	31.9608
435.7	31.0176	13.5112	28.9584	31.8756
436.056	30.9008	13.2216	28.9088	31.8232
436.412	30.8348	12.9088	28.8692	31.8212
436.768	30.838	12.57	28.8384	31.878
437.123	30.8792	12.216	28.7804	31.9424
437.479	30.9604	11.85	28.6768	32.0156
437.835	31.0436	11.4836	28.5176	32.07
438.191	31.1228	11.1288	28.3216	32.1012
438.547	31.1572	10.792	28.1112	32.1132
438.902	31.166	10.4656	27.9244	32.1384
439.258	31.1136	10.1444	27.8036	32.1748
439.614	31.0344	9.8324	27.774	32.2236
439.969	30.904	9.5192	27.8384	32.2704
440.325	30.7576	9.2132	27.9608	32.29
440.681	30.5772	8.9248	28.116	32.266
441.036	30.4068	8.6528	28.2756	32.1904
441.392	30.2336	8.4004	28.4076	32.0796
441.747	30.0796	8.1676	28.492	31.9428
442.102	29.9556	7.9368	28.562	31.8124
442.458	29.89	7.7008	28.6064	31.7032
442.813	29.8864	7.4568	28.6376	31.6304
443.169	29.9608	7.1868	28.6536	31.5676
443.524	30.11	6.898	28.6528	31.538
443.879	30.2932	6.6052	28.6152	31.5056
444.234	30.4916	6.3056	28.5624	31.4632
444.589	30.6536	6.012	28.4704	31.4016
444.945	30.75	5.7392	28.3712	31.3488
445.3	30.746	5.4848	28.2904	31.2656
445.655	30.6588	5.2412	28.2428	31.1972
446.01	30.4884	5.0116	28.2312	31.1384
446.365	30.2852	4.7792	28.2656	31.0992
446.72	30.0664	4.5452	28.314	31.064
447.075	29.8968	4.3052	28.3616	31.0608
447.429	29.7764	4.0504	28.3908	31.0396
447.784	29.7236	3.7824	28.364	31.0184
448.139	29.704	3.5184	28.2948	30.9872
448.494	29.736	3.25	28.202	30.9404
448.849	29.7832	2.9792	28.1028	30.8752
449.203	29.842	2.7276	28.0048	30.8308
449.558	29.866	2.4936	27.938	30.7932
449.913	29.8852	2.2784	27.8968	30.7872
450.267	29.868	2.0896	27.8976	30.842
450.622	29.818	1.9236	27.9096	30.9404
450.976	29.7208	1.766	27.9268	31.0648
451.331	29.614	1.624	27.9516	31.1964
451.685	29.4828	1.4732	27.9872	31.296
452.04	29.3616	1.304	28.0048	31.3252
452.394	29.2424	1.1132	28.0248	31.304
452.748	29.1668	0.906	28.0504	31.2248
453.103	29.1236	0.6772	28.0632	31.124
453.457	29.1304	0.4552	28.068	31.0212
453.811	29.1556	0.2512	28.0652	30.9704
454.165	29.226	0.0888	28.048	30.9692
454.52	29.306	-0.0308	28.0268	31.0456
454.874	29.4096	-0.1056	28.0204	31.1632
455.228	29.5068	-0.1504	28.0164	31.3192
455.582	29.6008	-0.1688	28.0248	31.4608
455.936	29.6512	-0.1804	28.0344	31.574
456.29	29.6524	-0.198	28.0368	31.614
456.644	29.5912	-0.224	28.0264	31.606
456.998	29.4896	-0.2504	28.0016	31.542
457.352	29.3672	-0.2796	27.9524	31.4316
457.705	29.2616	-0.32	27.9036	31.2772
458.059	29.2144	-0.3596	27.8716	31.1112
458.413	29.2192	-0.4092	27.8484	30.9224
458.767	29.2756	-0.4736	27.8364	30.726
459.12	29.3628	-0.564	27.8524	30.5316
459.474	29.4536	-0.6632	27.8816	30.3424
459.828	29.5088	-0.7696	27.9084	30.168
460.181	29.5376	-0.8608	27.9396	30.0252
460.535	29.5212	-0.9376	27.9644	29.9132
460.888	29.4708	-0.9756	27.9632	29.8452
461.242	29.3972	-0.9816	27.9388	29.8252
461.595	29.3176	-0.952	27.8868	29.856
461.949	29.2264	-0.906	27.8	29.9312
462.302	29.1292	-0.846	27.6896	30.0404
462.655	29.016	-0.7828	27.5616	30.1572
463.009	28.9008	-0.714	27.4476	30.2912
463.362	28.8032	-0.6552	27.3732	30.4084
463.715	28.75	-0.598	27.342	30.5052
464.068	28.748	-0.5472	27.3588	30.5636
464.422	28.8152	-0.5076	27.4436	30.5872
464.775	28.924	-0.4836	27.5504	30.552
465.128	29.05	-0.476	27.6608	30.4868
465.481	29.1516	-0.488	27.7664	30.3732
465.834	29.2276	-0.5096	27.8728	30.266
466.187	29.2508	-0.536	27.9672	30.1812
466.54	29.252	-0.566	28.0436	30.1452
466.893	29.228	-0.5852	28.0776	30.1412
467.245	29.2128	-0.5916	28.088	30.1972
467.598	29.2072	-0.5876	28.052	30.2608
467.951	29.244	-0.5816	27.9532	30.3172
468.304	29.2868	-0.576	27.804	30.3216
468.656	29.3436	-0.5808	27.6364	30.2704
469.009	29.392	-0.594	27.4564	30.1292
469.362	29.4296	-0.6176	27.2876	29.9412
469.714	29.45	-0.6392	27.1452	29.722
470.067	29.4704	-0.6532	27.0488	29.5096
470.42	29.4804	-0.6556	26.9896	29.3192
470.772	29.4884	-0.6544	26.9452	29.1964
471.124	29.4972	-0.6476	26.908	29.1132
471.477	29.4764	-0.6492	26.8828	29.0732
471.829	29.4412	-0.6632	26.8548	29.064
472.182	29.3876	-0.6932	26.8148	29.0732
472.534	29.3132	-0.7308	26.7644	29.0796
472.886	29.2072	-0.7772	26.6944	29.0876
473.238	29.0912	-0.8132	26.5976	29.074
473.591	28.9396	-0.8348	26.4584	29.0468
473.943	28.7812	-0.8332	26.2896	29.0212
474.295	28.6148	-0.808	26.1064	28.992
474.647	28.4576	-0.7672	25.9472	28.9592
474.999	28.3124	-0.7344	25.8164	28.9396
475.351	28.208	-0.7136	25.7432	28.9376
475.703	28.1224	-0.716	25.726	28.932
476.055	28.0716	-0.748	25.7708	28.9356
476.407	28.0444	-0.7888	25.8168	28.9464
476.759	28.0384	-0.8224	25.86	28.9632
477.111	28.0284	-0.842	25.8864	28.9816
477.462	28.0376	-0.8364	25.906	29.0124
477.814	28.0508	-0.8028	25.9036	29.0416
478.166	28.0792	-0.7628	25.9128	29.0796
478.518	28.1084	-0.7232	25.9304	29.1108
478.869	28.164	-0.702	25.9764	29.1236
479.221	28.2188	-0.71	26.0248	29.1164
479.572	28.2756	-0.7492	26.0692	29.0856
479.924	28.3104	-0.808	26.106	29.0272
480.275	28.3488	-0.8796	26.14	28.9472
480.627	28.3728	-0.9392	26.1544	28.8552
480.978	28.4004	-0.9824	26.1768	28.7648
481.33	28.4256	-1.002	26.208	28.6944
481.681	28.478	-1.0052	26.2572	28.6336
482.032	28.5472	-0.9952	26.32	28.5984
482.384	28.626	-0.986	26.3832	28.5812
482.735	28.6996	-0.9744	26.4244	28.5796
483.086	28.7776	-0.9704	26.4652	28.586
483.437	28.8524	-0.9644	26.4924	28.596
483.788	28.9072	-0.9616	26.5176	28.588
484.139	28.9496	-0.9572	26.5588	28.5772
484.491	28.9908	-0.9576	26.6296	28.5448
484.842	29.0384	-0.9592	26.7204	28.49
485.193	29.088	-0.9688	26.8388	28.4332
485.543	29.1628	-0.9804	26.9744	28.3996
485.894	29.2608	-0.998	27.1168	28.3848
486.245	29.378	-1.0156	27.2544	28.4076
486.596	29.4888	-1.032	27.3748	28.4644
486.947	29.5796	-1.0416	27.4612	28.5508
487.298	29.6496	-1.0424	27.5084	28.654
487.648	29.6968	-1.0376	27.5316	28.7652
487.999	29.7192	-1.03	27.538	28.8664
488.35	29.7448	-1.0192	27.5348	28.9684
488.7	29.798	-1.012	27.5436	29.0708
489.051	29.8792	-1.0172	27.574	29.1664
489.401	30.0012	-1.0236	27.62	29.262
489.752	30.1536	-1.0324	27.6896	29.3704
490.102	30.3196	-1.0444	27.7796	29.4768
490.453	30.4752	-1.0568	27.8748	29.57
490.803	30.5984	-1.062	27.9788	29.6544
491.154	30.6828	-1.0716	28.0848	29.716
491.504	30.75	-1.0784	28.1824	29.758
491.854	30.812	-1.0864	28.2828	29.7872
492.204	30.8848	-1.0968	28.3972	29.8112
492.555	30.992	-1.1112	28.5212	29.8412
492.905	31.1488	-1.1252	28.66	29.9008
493.255	31.3452	-1.15	28.8116	29.976
493.605	31.5624	-1.1756	28.9588	30.0672
493.955	31.798	-1.2012	29.0968	30.1784
494.305	32.0396	-1.2252	29.2208	30.3004
494.655	32.2664	-1.2432	29.3264	30.4072
495.005	32.4784	-1.2444	29.418	30.5
495.355	32.6824	-1.2356	29.5128	30.5776
495.705	32.8848	-1.2116	29.6124	30.6384
496.054	33.09	-1.1756	29.7288	30.6904
496.404	33.3016	-1.1328	29.8652	30.7592
496.754	33.5084	-1.0936	30.0192	30.8592
497.104	33.7116	-1.0548	30.1704	31.0084
497.453	33.8964	-1.026	30.3024	31.208
497.803	34.0516	-1.006	30.3948	31.442
498.153	34.168	-0.9976	30.446	31.7016
498.502	34.268	-0.9948	30.4568	31.9776
498.852	34.3408	-1.0012	30.4468	32.2448
499.201	34.3976	-1.0104	30.4384	32.4956
499.551	34.4648	-1.024	30.4464	32.726
499.9	34.5464	-1.0392	30.4732	32.9268
500.249	34.6268	-1.054	30.5104	33.0972
500.599	34.742	-1.0636	30.5408	33.2364
500.948	34.8716	-1.0696	30.5544	33.3396
501.297	34.9964	-1.0696	30.5404	33.4188
501.646	35.13	-1.0612	30.4892	33.4728
501.996	35.2692	-1.0532	30.4168	33.508
502.345	35.388	-1.0456	30.3448	33.546
502.694	35.5116	-1.0384	30.276	33.6024
503.043	35.6228	-1.0356	30.214	33.6824
503.392	35.72	-1.0368	30.1644	33.7996
503.741	35.8016	-1.0308	30.118	33.94
504.09	35.874	-1.0224	30.0536	34.0908
504.439	35.9268	-1.0088	29.9656	34.2472
504.788	35.984	-0.9852	29.8612	34.3908
505.137	36.0244	-0.9524	29.7384	34.5072
505.485	36.078	-0.9184	29.6	34.6116
505.834	36.1352	-0.8832	29.456	34.6936
506.183	36.2076	-0.856	29.2996	34.7452
506.532	36.2848	-0.8424	29.1332	34.7792
506.88	36.39	-0.8424	28.9704	34.8056
507.229	36.4928	-0.854	28.8	34.8176
507.577	36.5976	-0.8764	28.6252	34.828
507.926	36.6712	-0.8992	28.464	34.8272
508.274	36.7184	-0.9144	28.2988	34.8228
508.623	36.732	-0.924	28.1232	34.8128
508.971	36.7124	-0.92	27.946	34.7892
509.32	36.6516	-0.9024	27.7512	34.7444
509.668	36.582	-0.874	27.5388	34.7044
510.016	36.522	-0.8424	27.3284	34.6588
510.365	36.4676	-0.8028	27.1156	34.6128
510.713	36.442	-0.7624	26.9104	34.5748
511.061	36.4548	-0.7128	26.7332	34.5584
511.409	36.5032	-0.6584	26.5736	34.556
511.757	36.5572	-0.5896	26.414	34.5664
512.105	36.6192	-0.51	26.2532	34.5732
512.453	36.6616	-0.4184	26.0824	34.5788
512.801	36.6904	-0.3308	25.8848	34.5652
513.149	36.6844	-0.2468	25.6648	34.5276
513.497	36.6564	-0.178	25.436	34.4644
513.845	36.6092	-0.1232	25.1996	34.3976
514.193	36.5764	-0.0884	24.9748	34.3264
514.541	36.548	-0.0632	24.7668	34.2592
514.889	36.5504	-0.0404	24.5684	34.1964
515.236	36.5796	-0.0104	24.3776	34.1456
515.584	36.6372	0.0248	24.1848	34.0968
515.932	36.6928	0.072	23.9508	34.0448
516.279	36.742	0.1324	23.6848	33.986
516.627	36.7488	0.2012	23.3788	33.9196
516.974	36.7276	0.2728	23.0308	33.8544
517.322	36.662	0.3436	22.6568	33.788
517.669	36.5668	0.4088	22.2848	33.738
518.017	36.4644	0.4708	21.924	33.7296
518.364	36.3988	0.5316	21.6156	33.7756
518.712	36.3532	0.5912	21.3656	33.8696
519.059	36.3604	0.6588	21.1828	34.0216
519.406	36.408	0.7416	21.0616	34.2132
519.753	36.4852	0.8268	20.9728	34.4208
520.101	36.5652	0.9208	20.8848	34.6384
520.448	36.644	1.022	20.7832	34.8344
520.795	36.696	1.1256	20.6412	34.9904
521.142	36.746	1.2272	20.448	35.1
521.489	36.7728	1.3356	20.2164	35.1516
521.836	36.7888	1.4392	19.9484	35.1232
522.183	36.8008	1.5504	19.6676	35.0504
522.53	36.8104	1.6672	19.382	34.9352
522.877	36.784	1.7872	19.0976	34.7936
523.224	36.7436	1.9084	18.8096	34.6464
523.57	36.6728	2.0324	18.5244	34.5116
523.917	36.5948	2.1444	18.2116	34.3948
524.264	36.5152	2.2464	17.8756	34.314
524.611	36.4588	2.346	17.5232	34.2632
524.957	36.4284	2.4472	17.168	34.2352
525.304	36.4452	2.5536	16.8064	34.246
525.651	36.4776	2.6716	16.4612	34.2776
525.997	36.522	2.8048	16.1316	34.326
526.344	36.5592	2.948	15.818	34.3912
526.69	36.5728	3.0964	15.508	34.472
527.036	36.5404	3.2464	15.1904	34.546
527.383	36.482	3.3968	14.8516	34.614
527.729	36.3964	3.5456	14.5024	34.6576
528.075	36.2936	3.6908	14.138	34.6772
528.422	36.19	3.8332	13.7724	34.6792
528.768	36.096	3.9752	13.4196	34.6604
529.114	36	4.1176	13.0912	34.628
529.46	35.9176	4.2568	12.7784	34.5968
529.806	35.8572	4.3968	12.484	34.5708
530.152	35.812	4.5416	12.1968	34.5472
530.499	35.8068	4.6944	11.9224	34.5452
530.845	35.8372	4.8584	11.6488	34.5492
531.19	35.896	5.04	11.3764	34.566
531.536	35.9836	5.2408	11.1104	34.5976
531.882	36.1036	5.4584	10.8512	34.6372
532.228	36.2128	5.6884	10.592	34.6656
532.574	36.3332	5.9256	10.3428	34.694
532.92	36.4376	6.1672	10.1008	34.6964
533.265	36.5104	6.406	9.8468	34.6676
533.611	36.5448	6.6348	9.5892	34.6196
533.957	36.5556	6.8556	9.3236	34.5576
534.302	36.5184	7.068	9.0432	34.4912
534.648	36.4556	7.2652	8.7444	34.438
534.993	36.3708	7.4684	8.4552	34.3856
535.339	36.2784	7.6896	8.1664	34.3304
535.684	36.2072	7.9264	7.8904	34.292
536.03	36.1672	8.1852	7.6268	34.2424
536.375	36.1728	8.472	7.3844	34.1932
536.721	36.232	8.756	7.1444	34.172
537.066	36.3372	9.028	6.91	34.1884
537.411	36.4448	9.2728	6.6536	34.2228
537.756	36.5496	9.4776	6.3888	34.3176
538.101	36.6124	9.644	6.118	34.4548
538.447	36.6288	9.7824	5.848	34.622
538.792	36.5784	9.8952	5.5812	34.79
539.137	36.486	10.0168	5.3468	34.9544
539.482	36.3528	10.1648	5.1384	35.0804
539.827	36.2212	10.3352	4.9536	35.1872
540.172	36.0916	10.5356	4.7724	35.254
540.517	35.9896	10.7692	4.5828	35.2852
540.861	35.92	11.0204	4.3708	35.2888
541.206	35.8996	11.2748	4.1236	35.276
541.551	35.9076	11.534	3.8308	35.2188
541.896	35.9492	11.7848	3.5216	35.1456
542.241	36.0188	12.0212	3.2076	35.0772
542.585	36.1024	12.2384	2.8964	35.0208
542.93	36.1932	12.4464	2.6044	34.986
543.274	36.284	12.6468	2.3444	34.9928
543.619	36.366	12.8592	2.1016	35.0316
543.963	36.4296	13.09	1.8828	35.1012
544.308	36.4796	13.3452	1.6844	35.1904
544.652	36.4996	13.6232	1.5052	35.2876
544.997	36.51	13.9252	1.3388	35.3792
545.341	36.5148	14.2328	1.1936	35.4632
545.685	36.5288	14.5452	1.0568	35.5252
546.03	36.5436	14.8556	0.9292	35.5636
546.374	36.5648	15.1576	0.7984	35.5644
546.718	36.5748	15.4492	0.6628	35.5372
547.062	36.5644	15.7372	0.506	35.4696
547.406	36.5156	16.0224	0.3368	35.3796
547.75	36.436	16.3064	0.1508	35.2756
548.094	36.3236	16.588	-0.0432	35.18
548.438	36.196	16.866	-0.236	35.1052
548.782	36.082	17.1432	-0.408	35.0816
549.126	36.0028	17.4168	-0.5652	35.094
549.47	35.97	17.6924	-0.6956	35.1516
549.814	36.0016	17.9768	-0.7976	35.242
550.158	36.088	18.2736	-0.8696	35.3408
550.502	36.2076	18.5888	-0.9172	35.428
550.845	36.3456	18.9164	-0.9328	35.4996
551.189	36.4828	19.2504	-0.9248	35.5332
551.533	36.606	19.5856	-0.8952	35.53
551.876	36.7196	19.914	-0.8616	35.502
552.22	36.8312	20.2132	-0.8236	35.46
552.563	36.9416	20.4948	-0.7944	35.4188
552.907	37.0624	20.7544	-0.7744	35.3908
553.25	37.1892	20.996	-0.7664	35.3896
553.594	37.3172	21.2276	-0.7596	35.4156
553.937	37.4284	21.4696	-0.762	35.4652
554.28	37.5136	21.7184	-0.7624	35.5268
554.624	37.5564	21.9948	-0.7692	35.5864
554.967	37.566	22.2928	-0.7776	35.6328
555.31	37.5324	22.6104	-0.7876	35.6648
555.653	37.4792	22.9452	-0.7964	35.6728
555.996	37.4164	23.298	-0.8016	35.6692
556.339	37.3636	23.6464	-0.7904	35.6792
556.682	37.3276	23.9988	-0.768	35.7068
557.025	37.3176	24.3444	-0.7304	35.7516
557.368	37.3136	24.6776	-0.6812	35.8116
557.711	37.3356	24.994	-0.6324	35.8876
558.054	37.3732	25.3056	-0.5916	35.9624
558.397	37.418	25.606	-0.5656	36.034
558.74	37.4708	25.9124	-0.5616	36.0924
559.083	37.5472	26.2224	-0.5732	36.148
559.425	37.6372	26.5296	-0.606	36.1948
559.768	37.7396	26.8284	-0.6584	36.244
560.111	37.8416	27.1212	-0.7136	36.2912
560.453	37.9528	27.394	-0.768	36.3584
560.796	38.0612	27.6536	-0.8244	36.4432
561.138	38.1516	27.9116	-0.8664	36.5396
561.481	38.228	28.17	-0.8856	36.636
561.823	38.2992	28.4348	-0.8872	36.7436
562.166	38.3624	28.7168	-0.8704	36.84
562.508	38.4208	29.0048	-0.836	36.9216
562.85	38.4716	29.2952	-0.7888	36.9772
563.193	38.528	29.5796	-0.7296	37.0116
563.535	38.6044	29.848	-0.668	37.0096
563.877	38.6816	30.0948	-0.6172	36.9872
564.219	38.7704	30.3384	-0.576	36.948
564.561	38.8776	30.582	-0.5516	36.9176
564.903	38.9964	30.8476	-0.5648	36.912
565.245	39.1096	31.14	-0.61	36.9556
565.587	39.2332	31.4624	-0.6768	37.0492
565.929	39.352	31.8008	-0.7548	37.2084
566.271	39.4844	32.1516	-0.8212	37.428
566.613	39.612	32.4904	-0.8576	37.6648
566.955	39.7464	32.814	-0.8536	37.906
567.297	39.8704	33.1132	-0.81	38.1136
567.639	39.9932	33.3892	-0.7428	38.252
567.98	40.082	33.6368	-0.6776	38.304
568.322	40.1588	33.8736	-0.6184	38.3076
568.664	40.214	34.0984	-0.5936	38.2392
569.005	40.2664	34.3284	-0.592	38.164
569.347	40.3148	34.5656	-0.612	38.112
569.688	40.396	34.8188	-0.6392	38.116
570.03	40.4936	35.0824	-0.6756	38.1708
570.371	40.624	35.3608	-0.6964	38.3088
570.713	40.7764	35.634	-0.72	38.4804
571.054	40.9528	35.9096	-0.7284	38.6816
571.395	41.1236	36.1768	-0.7384	38.8732
571.737	41.2976	36.4268	-0.7372	39.0368
572.078	41.4492	36.662	-0.728	39.148
572.419	41.5948	36.8948	-0.7008	39.2272
572.76	41.7272	37.1216	-0.6728	39.2548
573.101	41.8624	37.3548	-0.6348	39.2516
573.442	41.9864	37.5996	-0.6108	39.2332
573.783	42.1248	37.8532	-0.598	39.2332
574.124	42.27	38.1132	-0.6004	39.244
574.465	42.434	38.364	-0.6088	39.2908
574.806	42.6	38.5988	-0.6192	39.3664
575.147	42.778	38.8128	-0.6112	39.4708
575.488	42.9376	39.004	-0.59	39.5604
575.829	43.0732	39.18	-0.5472	39.652
576.169	43.156	39.3548	-0.5	39.7096
576.51	43.188	39.5344	-0.4532	39.7372
576.851	43.1796	39.7352	-0.4172	39.728
577.191	43.168	39.958	-0.3872	39.7164
577.532	43.1484	40.1968	-0.378	39.6784
577.872	43.158	40.4508	-0.3788	39.6652
578.213	43.2216	40.7056	-0.3824	39.6712
578.553	43.3316	40.9516	-0.3832	39.7
578.894	43.47	41.1904	-0.3932	39.7524
579.234	43.642	41.4104	-0.4052	39.8344
579.575	43.8228	41.6144	-0.4208	39.9104
579.915	43.9984	41.8096	-0.4388	39.9992
580.255	44.1652	41.9924	-0.458	40.094
580.595	44.3088	42.1576	-0.4716	40.1604
580.936	44.4404	42.308	-0.4708	40.2196
581.276	44.5696	42.426	-0.4404	40.2716
581.616	44.694	42.5316	-0.39	40.3032
581.956	44.8236	42.6204	-0.3236	40.3296
582.296	44.968	42.7036	-0.244	40.3784
582.636	45.1208	42.7932	-0.156	40.428
582.976	45.2792	42.91	-0.078	40.5024
583.316	45.4428	43.032	-0.0092	40.5932
583.655	45.5928	43.1756	0.0388	40.676
583.995	45.7392	43.316	0.0708	40.7504
584.335	45.8712	43.4536	0.0776	40.808
584.675	45.9936	43.5812	0.0636	40.8156
585.014	46.0908	43.6936	0.0304	40.7896
585.354	46.1896	43.7796	-0.0016	40.7644
585.694	46.2832	43.872	-0.0356	40.7256
586.033	46.3964	43.9712	-0.068	40.7012
586.373	46.5068	44.0788	-0.1036	40.71
586.712	46.6348	44.2044	-0.1384	40.7396
587.052	46.768	44.3536	-0.1852	40.7732
587.391	46.91	44.5148	-0.2408	40.8092
587.73	47.016	44.6764	-0.3064	40.8036
588.07	47.1256	44.838	-0.3656	40.7556
588.409	47.2236	44.9972	-0.4204	40.668
588.748	47.314	45.1512	-0.4612	40.5332
589.087	47.3916	45.2944	-0.4908	40.3744
589.427	47.4792	45.4216	-0.4984	40.2244
589.766	47.5508	45.532	-0.5012	40.0916
590.105	47.6408	45.632	-0.5016	39.984
590.444	47.71	45.7156	-0.5072	39.9068
590.783	47.7692	45.7888	-0.5052	39.8508
591.122	47.8172	45.8764	-0.5028	39.8072
591.461	47.8536	45.9784	-0.49	39.7508
591.799	47.8572	46.0984	-0.4588	39.6708
592.138	47.8808	46.242	-0.4076	39.5612
592.477	47.894	46.3944	-0.3588	39.404
592.816	47.938	46.5292	-0.3072	39.224
593.154	48.0172	46.6408	-0.2644	39.0412
593.493	48.1308	46.7204	-0.236	38.868
593.832	48.2472	46.7764	-0.2248	38.7172
594.17	48.3824	46.8228	-0.2244	38.6212
594.509	48.48	46.878	-0.2424	38.546
594.847	48.5404	46.952	-0.2632	38.4832
595.186	48.538	47.0548	-0.288	38.4148
595.524	48.4832	47.1708	-0.3056	38.3288
595.863	48.3996	47.292	-0.3104	38.1984
596.201	48.3212	47.4104	-0.2928	38.0492
596.539	48.2736	47.5216	-0.2612	37.8888
596.877	48.2968	47.6108	-0.218	37.7404
597.216	48.402	47.6912	-0.1696	37.6168
597.554	48.5756	47.7676	-0.1196	37.5204
597.892	48.796	47.8416	-0.0816	37.4308
598.23	49.0096	47.912	-0.0472	37.346
598.568	49.1944	47.9812	-0.0132	37.244
598.906	49.3292	48.046	0.0164	37.098
599.244	49.396	48.1048	0.0472	36.9096
599.582	49.4128	48.1612	0.0868	36.6908
599.92	49.4128	48.2168	0.1172	36.4408
600.257	49.4172	48.2824	0.1412	36.1708
600.595	49.4576	48.3432	0.154	35.916
600.933	49.5464	48.4128	0.1504	35.6732
601.271	49.6704	48.476	0.1336	35.4384
601.608	49.8268	48.5408	0.1188	35.2144
601.946	49.9796	48.5924	0.098	34.9992
602.284	50.0884	48.6492	0.0864	34.7708
602.621	50.1572	48.6964	0.0888	34.546
602.959	50.1796	48.7612	0.1024	34.3292
603.296	50.1528	48.82	0.1236	34.1284
603.633	50.0996	48.8772	0.1592	33.9392
603.971	50.054	48.928	0.206	33.7684
604.308	50.014	48.9832	0.2644	33.606
604.645	50.0052	49.022	0.3312	33.4396
604.983	50.0276	49.0588	0.4032	33.2436
605.32	50.0908	49.1028	0.4796	33.0132
605.657	50.1844	49.1468	0.558	32.7456
605.994	50.3068	49.1868	0.6268	32.454
606.331	50.4284	49.2204	0.6824	32.15
606.668	50.564	49.2508	0.7288	31.8448
607.005	50.6936	49.2712	0.7608	31.5544
607.342	50.7924	49.2976	0.7768	31.2832
607.679	50.8656	49.318	0.7872	31.0044
608.016	50.9348	49.3508	0.8016	30.712
608.353	50.982	49.3964	0.82	30.404
608.69	51.03	49.4532	0.8576	30.0676
609.026	51.104	49.5052	0.9072	29.7116
609.363	51.1888	49.5524	0.966	29.3552
609.7	51.2712	49.574	1.016	28.9972
610.036	51.3368	49.5648	1.0592	28.658
610.373	51.36	49.5324	1.0704	28.3488
610.709	51.34	49.4852	1.0604	28.0596
611.046	51.2924	49.4408	1.0304	27.7988
611.382	51.2284	49.4096	1.0024	27.5664
611.719	51.1772	49.3948	0.968	27.338
612.055	51.1756	49.3956	0.9584	27.1132
612.391	51.2152	49.4104	0.966	26.8668
612.728	51.2804	49.422	1.0008	26.57
613.064	51.3484	49.4328	1.056	26.2196
613.4	51.4088	49.4556	1.136	25.8192
613.736	51.4096	49.4944	1.22	25.3584
614.072	51.3668	49.5512	1.3176	24.8824
614.408	51.2856	49.6364	1.4084	24.408
614.744	51.1988	49.7452	1.4868	23.9576
615.08	51.1032	49.8576	1.5492	23.5308
615.416	51.0332	49.9624	1.5976	23.1376
615.752	50.9512	50.0324	1.618	22.7424
616.088	50.8764	50.064	1.6268	22.3412
616.424	50.7936	50.0768	1.6468	21.912
616.76	50.7132	50.0684	1.6904	21.4708
617.095	50.622	50.0368	1.7736	21.02
617.431	50.568	50.0216	1.9112	20.5912
617.767	50.5388	50.0212	2.0984	20.194
618.102	50.5492	50.0224	2.3104	19.838
618.438	50.6024	50.0392	2.5356	19.5204
618.773	50.6992	50.0672	2.738	19.2184
619.109	50.818	50.0908	2.9088	18.9028
619.444	50.9624	50.1204	3.0388	18.5624
619.78	51.108	50.1444	3.1292	18.1924
620.115	51.23	50.1556	3.1896	17.7812
620.45	51.3332	50.1752	3.2552	17.3544
620.786	51.4052	50.1992	3.3348	16.934
621.121	51.436	50.2168	3.4412	16.5392
621.456	51.4308	50.2432	3.586	16.1808
621.791	51.4008	50.2772	3.7628	15.8684
622.126	51.3692	50.3024	3.9712	15.6068
622.461	51.3596	50.324	4.194	15.376
622.796	51.388	50.342	4.4268	15.1548
623.131	51.4528	50.3388	4.668	14.9356
623.466	51.5616	50.328	4.918	14.7084
623.801	51.6816	50.31	5.1524	14.4452
624.136	51.8012	50.2948	5.3896	14.1568
624.471	51.8736	50.2872	5.6176	13.8324
624.805	51.9096	50.3064	5.8336	13.4728
625.14	51.9012	50.33	6.0372	13.088
625.475	51.8544	50.3712	6.2292	12.6832
625.809	51.7636	50.404	6.4024	12.2564
626.144	51.6736	50.4368	6.576	11.8352
626.478	51.5872	50.4596	6.7368	11.416
626.813	51.5188	50.4864	6.8848	10.9908
627.147	51.4744	50.5092	7.0384	10.5752
627.482	51.4568	50.5584	7.192	10.1792
627.816	51.4708	50.6196	7.3428	9.7976
628.151	51.5016	50.6928	7.5056	9.4364
628.485	51.5364	50.7708	7.6788	9.1024
628.819	51.5536	50.8476	7.8588	8.7916
629.153	51.5616	50.9036	8.056	8.5016
629.487	51.5588	50.9308	8.2704	8.2352
629.822	51.558	50.922	8.506	7.982
630.156	51.5544	50.8852	8.7668	7.742
630.49	51.5832	50.8272	9.05	7.5172
630.824	51.6348	50.754	9.35	7.3008
631.158	51.6892	50.6752	9.6568	7.0788
631.491	51.734	50.6128	9.9572	6.8568
631.825	51.7552	50.5732	10.234	6.6172
632.159	51.7212	50.5656	10.4808	6.3524
632.493	51.6432	50.5824	10.7028	6.0624
632.827	51.5268	50.6364	10.9064	5.7536
633.16	51.3716	50.7036	11.1032	5.43
633.494	51.21	50.78	11.326	5.118
633.828	51.0728	50.842	11.5864	4.8212
634.161	50.9676	50.8956	11.882	4.548
634.495	50.898	50.9204	12.2104	4.2964
634.828	50.8832	50.9304	12.5652	4.0576
635.161	50.9144	50.914	12.9268	3.8156
635.495	50.9884	50.8928	13.2948	3.5796
635.828	51.0832	50.862	13.6568	3.3332
636.162	51.1872	50.8408	14.018	3.0924
636.495	51.2816	50.8208	14.3808	2.8648
636.828	51.3716	50.8028	14.7512	2.6664
637.161	51.4348	50.7792	15.1092	2.4756
637.494	51.4864	50.7632	15.4664	2.302
637.827	51.5392	50.7428	15.8028	2.11
638.16	51.5992	50.7296	16.1228	1.9016
638.493	51.672	50.7368	16.4224	1.652
638.826	51.7684	50.7688	16.7372	1.3916
639.159	51.868	50.822	17.0728	1.122
639.492	51.9568	50.902	17.454	0.8828
639.825	52.0364	50.9952	17.8724	0.678
640.158	52.0808	51.0916	18.3296	0.5264
640.49	52.0856	51.1764	18.7832	0.3988
640.823	52.0608	51.2328	19.2208	0.2932
641.156	52.0196	51.2508	19.626	0.174
641.488	51.9668	51.2376	19.9916	0.0252
641.821	51.922	51.1884	20.314	-0.1548
642.153	51.8896	51.1048	20.6284	-0.3584
642.486	51.8608	50.9992	20.9392	-0.576
642.818	51.858	50.8892	21.2672	-0.7764
643.151	51.8624	50.7768	21.6184	-0.9424
643.483	51.8696	50.6736	21.9936	-1.076
643.815	51.87	50.6028	22.3628	-1.1796
644.148	51.8868	50.576	22.7264	-1.27
644.48	51.8712	50.5892	23.0652	-1.358
644.812	51.8612	50.6412	23.398	-1.462
645.144	51.8352	50.732	23.7368	-1.5824
645.476	51.808	50.8408	24.1184	-1.7092
645.808	51.7504	50.9524	24.5364	-1.8404
646.14	51.7028	51.0544	25.0144	-1.972
646.472	51.6144	51.1404	25.5248	-2.0896
646.804	51.516	51.2036	26.0328	-2.1988
647.136	51.4	51.2524	26.5032	-2.3044
647.468	51.3216	51.2896	26.9492	-2.3984
647.8	51.2584	51.3204	27.3396	-2.4952
648.131	51.2564	51.3592	27.6952	-2.59
648.463	51.2992	51.4	28.0352	-2.6856
648.795	51.4052	51.444	28.3872	-2.7748
649.126	51.5136	51.4924	28.7508	-2.852
649.458	51.6292	51.55	29.1256	-2.9008
649.789	51.7056	51.5856	29.4944	-2.9376
650.121	51.7488	51.6128	29.8628	-2.9516
650.452	51.7488	51.6152	30.2172	-2.9428
650.784	51.7348	51.5908	30.55	-2.9188
651.115	51.7184	51.528	30.8912	-2.8868
651.446	51.7484	51.4536	31.2536	-2.8452
651.778	51.8308	51.3588	31.6696	-2.7816
652.109	51.952	51.2744	32.1248	-2.7124
652.44	52.112	51.2	32.6256	-2.6356
652.771	52.2636	51.1512	33.1304	-2.5708
653.102	52.3828	51.14	33.642	-2.5048
653.433	52.448	51.1672	34.1108	-2.4796
653.764	52.4612	51.2064	34.5576	-2.4764
654.095	52.4004	51.2644	34.9528	-2.516
654.426	52.3244	51.3236	35.3284	-2.56
654.757	52.2324	51.3692	35.6728	-2.6228
655.088	52.162	51.4116	36.0128	-2.6628
655.419	52.0964	51.4532	36.3344	-2.6976
655.749	52.056	51.4916	36.6692	-2.6968
656.08	52.0204	51.5532	37.0252	-2.6952
656.411	51.9964	51.6228	37.4164	-2.6816
656.741	51.9476	51.7008	37.8248	-2.6952
657.072	51.902	51.79	38.2584	-2.7232
657.402	51.8608	51.8768	38.7032	-2.7808
657.733	51.8536	51.9256	39.1416	-2.8504
658.063	51.8844	51.9468	39.558	-2.9328
658.394	51.954	51.9216	39.9376	-2.9872
658.724	52.0536	51.87	40.2796	-3.0236
659.054	52.1716	51.7904	40.5952	-3.0272
659.385	52.2608	51.7196	40.8892	-2.9952
659.715	52.2968	51.666	41.1664	-2.936
660.045	52.294	51.6532	41.46	-2.8748
660.375	52.2492	51.6524	41.7548	-2.8052
660.705	52.1716	51.6904	42.0536	-2.7476
661.035	52.0836	51.7248	42.3372	-2.7084
661.365	52.0052	51.756	42.6036	-2.688
661.695	51.9448	51.7596	42.838	-2.6868
662.025	51.9284	51.7536	43.0752	-2.7084
662.355	51.9492	51.7244	43.3088	-2.7344
662.685	51.9956	51.72	43.5768	-2.7684
663.014	52.0608	51.7396	43.89	-2.8052
663.344	52.1276	51.8064	44.266	-2.8264
663.674	52.1584	51.9128	44.6832	-2.8172
664.003	52.1584	52.0468	45.1212	-2.7908
664.333	52.1112	52.1708	45.5372	-2.748
664.663	52.0184	52.2736	45.91	-2.6928
664.992	51.8912	52.336	46.2096	-2.6348
665.322	51.7696	52.3408	46.4216	-2.5924
665.651	51.652	52.3112	46.5764	-2.572
665.98	51.5876	52.2668	46.7004	-2.568
666.31	51.5816	52.2156	46.8148	-2.5788
666.639	51.6332	52.1648	46.9316	-2.5992
666.968	51.7248	52.1376	47.0896	-2.6248
667.297	51.8476	52.1288	47.28	-2.65
667.627	51.9748	52.1336	47.5116	-2.6808
667.956	52.1116	52.146	47.7668	-2.7112
668.285	52.2584	52.1672	48.0548	-2.7624
668.614	52.3968	52.196	48.3376	-2.8268
668.943	52.5484	52.2248	48.6368	-2.8908
669.272	52.6812	52.2596	48.9084	-2.9336
669.601	52.7744	52.3004	49.1556	-2.9512
669.929	52.7988	52.3568	49.3632	-2.9248
670.258	52.7616	52.4284	49.5556	-2.8596
670.587	52.634	52.518	49.692	-2.7728
670.916	52.4708	52.6176	49.8296	-2.6908
671.244	52.2724	52.7336	49.958	-2.6328
671.573	52.0808	52.8472	50.0972	-2.606
671.901	51.9264	52.9476	50.244	-2.6204
672.23	51.8276	53.01	50.4164	-2.664
672.558	51.7576	53.0208	50.566	-2.7268
672.887	51.7432	52.9608	50.7308	-2.7908
673.215	51.7488	52.844	50.8928	-2.8504
673.544	51.7636	52.6828	51.0496	-2.8872
673.872	51.7912	52.5028	51.1988	-2.8944
674.2	51.8232	52.3236	51.3592	-2.8648
674.528	51.8516	52.1792	51.514	-2.7972
674.857	51.8976	52.0644	51.6752	-2.6996
675.185	51.9016	51.9852	51.8224	-2.5816
675.513	51.8704	51.9412	51.9544	-2.462
675.841	51.8164	51.944	52.0844	-2.366
676.169	51.7212	51.984	52.1956	-2.3296
676.497	51.5908	52.0632	52.286	-2.3484
676.825	51.4924	52.1684	52.3616	-2.4392
677.153	51.4124	52.3004	52.434	-2.588
677.48	51.3752	52.4412	52.5188	-2.7632
677.808	51.3852	52.5788	52.6364	-2.9224
678.136	51.4296	52.6952	52.7884	-3.0588
678.464	51.4916	52.79	52.006	-3.1444
678.791	51.5772	52.8576	52.2868	-3.1852
679.119	51.6464	52.8964	52.5864	-3.188
679.446	51.722	52.9104	52.8936	-3.1724
679.774	51.8136	52.9184	53.1788	-3.144
680.101	51.9096	52.9268	53.412	-3.1208
680.429	51.9912	52.9396	53.5648	-3.1052
680.756	52.0772	52.952	53.642	-3.1068
681.083	52.1256	52.9604	53.642	-3.1248
681.411	52.1416	52.9548	53.6172	-3.1612
681.738	52.12	52.9196	53.602	-3.2064
682.065	52.078	52.858	53.6312	-3.2668
682.392	52.0192	52.7676	53.7412	-3.3272
682.719	51.9852	52.6568	53.9508	-3.3632
683.046	51.9564	52.5312	53.2328	-3.3796
683.373	51.9708	52.4024	53.5432	-3.378
683.7	52.02	52.2764	53.8552	-3.35
684.027	52.1004	52.182	53.12	-3.3196
684.354	52.2	52.1076	53.312	-3.3204
684.681	52.3172	52.0676	53.42	-3.346
685.008	52.4016	52.0692	53.4496	-3.4088
685.335	52.45	52.0944	53.4192	-3.5056
685.661	52.4444	52.1384	53.3604	-3.6116
685.988	52.3624	52.1988	53.2748	-3.7072
686.314	52.2196	52.2652	53.1572	-3.7792
686.641	52.0492	52.3224	53.0296	-3.7968
686.968	51.8524	52.3676	53.8724	-3.7636
687.294	51.66	52.3648	53.6804	-3.696
687.62	51.5156	52.3416	53.4872	-3.5964
687.947	51.3972	52.2672	53.3476	-3.4816
688.273	51.3152	52.16	53.2856	-3.3764
688.599	51.294	52.0336	53.3396	-3.2788
688.926	51.3092	51.9344	53.26	-3.1868
689.252	51.3444	51.8496	53.65	-3.1004
689.578	51.42	51.8268	53.27	-3.0276
689.904	51.4976	51.8604	53.58	-2.9656
690.23	51.5844	51.9656	53.5	-2.914
690.556	51.6792	52.108	53.63	-2.8708
690.882	51.74	52.2728	54.16	-2.854
691.208	51.766	52.4288	54.12	-2.8444
691.534	51.7824	52.562	53.69	-2.8456
691.86	51.7652	52.6352	53.37	-2.8552
692.186	51.7224	52.6436	53.16	-2.8672
692.511	51.6888	52.5876	53.45	-2.8692
692.837	51.6744	52.4916	53.54	-2.8804
693.163	51.694	52.358	53.55	-2.8812
693.488	51.7228	52.2044	53.76	-2.884
693.814	51.7596	52.0628	53.7	-2.908
694.139	51.7892	51.9592	53.75	-2.9576
694.465	51.8012	51.8644	54.14	-3.0124
694.79	51.7512	51.8064	53.98	-3.0956
695.116	51.6592	51.7944	53.68	-3.2
695.441	51.5292	51.8128	53.58	-3.3156
695.766	51.4128	51.8424	53.38	-3.4292
696.092	51.328	51.9144	53.31	-3.538
696.417	51.3136	51.9972	53.55	-3.6016
696.742	51.398	52.0976	53.18	-3.6184
697.067	51.596	52.2132	53.61	-3.5668
697.392	51.854	52.3536	53.29	-3.4344
697.717	52.1368	52.506	53.05	-3.2404
698.042	52.4132	52.6856	52.98	-3.0552
698.367	52.6132	52.842	53.39	-2.8776
698.692	52.7192	52.9808	53.49	-2.7476
699.017	52.7308	53.088	54	-2.7036
699.342	52.6516	53.152	53.83	-2.7448
699.666	52.5168	53.1488	53.7	-2.8352
699.991	52.3848	53.1324	54.01	-2.9708
700.316	52.246	53.092	53.92	-3.1036
700.64	52.1556	53.0308	53.67	-3.2128
700.965	52.1204	52.9648	53.33	-3.2756
701.289	52.1084	52.9176	53.02	-3.2736
701.614	52.1212	52.8772	52.78	-3.2224
701.938	52.1496	52.8496	52.7	-3.1476
702.263	52.1256	52.8388	52.55	-3.0684
702.587	52.0584	52.8396	52.86	-3.0152
702.911	51.9616	52.8648	52.82	-3.0024
703.235	51.8348	52.8864	52.61	-3.034
703.56	51.7272	52.9164	52.45	-3.1272
703.884	51.686	52.9504	52.48	-3.2412
704.208	51.7212	52.9932	53.48	-3.3672
704.532	51.8588	53.0216	53.24	-3.4868
704.856	52.0836	53.0728	52.88	-3.5652
705.18	52.3652	53.1276	53.3	-3.5764
705.504	52.6596	53.1948	53.82	-3.5472
705.828	52.9624	53.272	53.51	-3.4432
706.152	53.2216	53.3684	53.41	-3.3012
706.475	53.4212	53.474	53.42	-3.1428
706.799	53.5312	53.5976	53.67	-2.9828
707.123	53.5932	53.724	54.44	-2.8308
707.446	53.5672	53.8436	54.28	-2.7384
707.77	53.4972	53.9556	53.97	-2.6772
708.094	53.3936	54.0388	53.44	-2.6632
708.417	53.2912	54.082	53.92	-2.7032
708.741	53.1692	54.0836	53.64	-2.7732
709.064	53.0652	54.036	53.32	-2.8428
709.387	52.9548	53.9144	52.69	-2.9084
709.711	52.8484	53.7272	52.4	-2.9532
710.034	52.744	53.4872	52.47	-2.9652
710.357	52.6372	53.2204	52.42	-2.9544
710.68	52.5324	52.9564	52.04	-2.926
711.004	52.4552	52.742	52.12	-2.9144
711.327	52.4268	52.5936	52.31	-2.9116
711.65	52.4532	52.532	52.66	-2.91
711.973	52.57	52.564	52.85	-2.9024
712.296	52.7612	52.6852	53.16	-2.888
712.619	52.9912	52.8724	53.5	-2.8456
712.941	53.2116	53.1164	53.78	-2.7804
713.264	53.4212	53.3748	54.25	-2.7036
713.587	53.568	53.6076	54.6	-2.6416
713.91	53.6488	53.7892	54.35	-2.62
714.232	53.654	53.9116	54.11	-2.6428
714.555	53.6136	53.9696	54.08	-2.7208
714.878	53.53	53.9704	53.84	-2.8372
715.2	53.4492	53.938	52.96	-2.956
715.523	53.3708	53.8744	52.58	-3.03
715.845	53.342	53.8136	52.35	-3.0408
716.168	53.3496	53.7708	52.35	-2.9684
716.49	53.3928	53.7652	52.86	-2.8404
716.812	53.444	53.79	53.16	-2.6768
717.134	53.5044	53.8744	52.79	-2.5112
717.457	53.5608	53.9672	53.64	-2.3744
717.779	53.6324	54.0692	53.59	-2.2836
718.101	53.7176	54.1804	52.86	-2.2228
718.423	53.8224	54.2936	53.05	-2.1908
718.745	53.9536	54.3884	52.86	-2.1656
719.067	54.0896	54.4884	52.19	-2.1276
719.389	54.2048	54.5664	52.67	-2.0772
719.711	54.25	54.6108	52.41	-1.9988
720.033	54.1972	54.6296	52.47	-1.8872
720.355	54.0248	54.6068	53.55	-1.766
720.676	53.744	54.5528	53.06	-1.6232
720.998	53.384	54.48	52.63	-1.4464
721.32	53.012	54.4076	52.77	-1.2676
721.641	52.678	54.3488	52.43	-1.0984
721.963	52.4528	54.324	52.81	-0.9472
722.284	52.3612	54.3204	52.99	-0.8484
722.606	52.3852	54.362	52.07	-0.8068
722.927	52.49	54.4188	51.95	-0.81
723.249	52.6568	54.474	52.04	-0.8464
723.57	52.8092	54.5244	52.25	-0.8612
723.891	52.8972	54.5588	52.44	-0.8372
724.213	52.9204	54.5424	52.42	-0.7748
724.534	52.888	54.4856	52.32	-0.6656
724.855	52.8004	54.3856	52.76	-0.522
725.176	52.6984	54.2616	52.55	-0.4104
725.497	52.6228	54.1516	52.82	-0.3296
725.818	52.5432	54.0492	52.57	-0.2988
726.139	52.49	53.974	52.75	-0.3104
726.46	52.4496	53.9544	52.24	-0.3404
726.781	52.4144	53.9676	52.16	-0.3372
727.102	52.3796	53.972	51.68	-0.2788
727.422	52.4272	53.9892	52.27	-0.1168
727.743	52.51	53.9972	52.49	0.1376
728.064	52.684	53.9908	52.68	0.4632
728.385	52.9036	53.9828	52.21	0.8408
728.705	53.1452	53.992	52.66	1.2336
729.026	53.3148	54.0632	52.38	1.5844
729.346	53.4276	54.2096	52.88	1.8652
729.667	53.392	54.3944	52.55	2.0864
729.987	53.2684	54.594	52.54	2.2416
730.307	53.068	54.7892	52.17	2.3728
730.628	52.8716	54.9124	52.5	2.5036
730.948	52.686	54.9624	52.18	2.6908
731.268	52.576	54.944	52.42	2.9256
731.588	52.5032	54.8836	52.59	3.2252
731.908	52.4756	54.85	52.67	3.5288
732.228	52.4488	54.866	52.79	3.844
732.549	52.4372	54.9196	52.94	4.0896
732.868	52.4344	55.032	53.07	4.25
733.188	52.4896	55.1692	52.85	4.2812
733.508	52.618	55.2308	53	4.2368
733.828	52.8128	55.1876	53.07	4.1052
734.148	53.0236	55.0208	53.17	3.9572
734.468	53.2084	54.738	52.68	3.822
734.787	53.2896	54.3816	52.91	3.7608
735.107	53.214	54.0156	52.97	3.7724
735.427	52.976	53.7036	53.12	3.8688
735.746	52.6176	53.5032	52.83	4.0428
736.066	52.194	53.4128	52.89	4.2924
736.385	51.79	53.4212	53.08	4.588
736.705	51.4596	53.4988	52.66	4.8956
737.024	51.2824	53.6084	52.26	5.2148
737.343	51.2672	53.7096	51.81	5.5276
737.663	51.4112	53.7756	52.24	5.8404
737.982	51.6584	53.7896	51.79	6.128
738.301	52.006	53.7844	51.78	6.4164
738.62	52.3524	53.7504	51.64	6.6932
738.939	52.68	53.708	52.36	6.964
739.258	52.9308	53.6768	52.42	7.2048
739.577	53.122	53.6568	53.05	7.4656
739.896	53.1932	53.6328	52.57	7.7296
740.215	53.1952	53.622	53.18	8.0192
740.534	53.0936	53.602	53.2	8.3188
740.853	52.9284	53.58	53.08	8.6444
741.171	52.6716	53.5652	53.08	8.9604
741.49	52.3608	53.5492	52.73	9.2656
741.809	51.9968	53.5256	52.76	9.5304
742.127	51.6456	53.4908	52.5	9.782
742.446	51.3104	53.4172	52.18	10.0188
742.765	51.0464	53.32	51.55	10.2696
743.083	50.8948	53.2092	51.86	10.5412
743.401	50.8444	53.0928	51.73	10.8628
743.72	50.8724	53.0116	52.37	11.22
744.038	50.9644	52.9992	52.45	11.5888
744.356	51.0956	53.052	52.46	11.9212
744.675	51.2364	53.1672	52.5	12.2156
744.993	51.4276	53.3284	52.76	12.4332
745.311	51.6476	53.4908	52.11	12.5896
745.629	51.91	53.64	52.07	12.6896
745.947	52.2016	53.7504	51.62	12.7676
746.265	52.49	53.83	52.18	12.8448
746.583	52.69	53.888	52.79	12.948
746.901	52.7924	53.9604	53.03	13.052
747.219	52.7716	54.0408	52.44	13.2124
747.537	52.6836	54.148	52.67	13.422
747.854	52.5872	54.2476	52.91	13.6652
748.172	52.56	54.3248	53.22	13.9728
748.49	52.606	54.3364	52.91	14.35
748.807	52.7608	54.2696	52.86	14.7576
749.125	52.9623	54.1072	52.6	15.2039
749.442	53.1127	53.9048	52.46	15.7115
749.76	53.2844	53.65	51.67	16.2064
750.077	53.25	53.42	51.94	16.79

## Sheet: Figure 2e
Y02	Vile 45	Y10	R10
0.279082	0.410389	0.39996	0.419417
1	-1	1	1
1	-1	1	-1
1	-1	1	1
1	-1	1	1
1	-1	1	1
1	-1	1	-1
1	-1	1	1
1	-1	1	-1
1	-1	1	1
1	-1	1	-1
1	-1	1	1
1	-1	1	1
1	-1	1	1
1	-1	1	-1
1	-1	1	1
1	-1	1	-1
1	-1	1	1
1	-1	1	-1
1	-1	1	1
1	-1	1	1
1	-1	1	1
1	-1	1	-1
1	-1	1	1
1	-1	1	-1
1	-1	1	1
1	-1	1	-1
1	-1	1	1
1	-1	1	1
1	-1	1	1
1	-1	1	-1
1	1	1	1
1	1	1	-1
1	1	1	1
1	1	1	-1
1	1	1	1
1	1	1	1
1	1	1	1
1	1	1	-1
1	1	1	1
1	1	1	-1
1	1	1	1
1	1	1	-1
1	1	1	1
1	1	1	1
1	1	1	1
1	1	1	-1
1	1	1	1
1	1	1	-1
1	1	1	1
1	1	1	-1
1	1	1	1
1	1	1	1
1	1	1	1
1	1	1	-1
1	1	1	1
1	1	1	-1
1	1	1	1
1	1	1	-1
1	1	1	1
1	1	1	1
1	1	1	1
1	1	1	-1
1	1	1	1
1	1	1	-1
1	1	1	1
1	1	1	-1
1	1	1	1
1	1	1	1
1	1	1	1
1	1	1	-1
1	1	1	1
1	1	1	-1
1	1	1	1
1	1	1	-1
1	1	1	1
1	1	1	1
1	1	1	1
1	1	1	-1
1	1	1	1
1	1	1	-1
1	1	1	1
1	1	1	-1
1	1	1	1
1	1	1	1
1	1	1	1
1	1	1	-1
1	1	1	1
1	1	1	-1
1	1	1	1
1	1	1	-1
1	1	1	1
1	1	1	1
1	1	1	1
1	1	1	-1
1	1	1	1
1	1	1	-1
1	1	1	1
1	1	1	-1
1	1	1	1
1	1	1	1
1	1	1	1
1	1	1	-1
1	1	1	1
1	1	1	-1
1	1	1	1
1	1	1	-1
1	1	1	1
1	1	1	1
1	1	1	1
1	1	1	-1
1	1	1	1
1	1	1	-1
1	1	1	1
1	1	1	-1
1	1	1	1
1	1	1	1
1	1	1	1
1	1	1	-1
1	1	1	1
1	1	1	-1
1	1	1	1
1	1	1	-1
1	1	1	1
1	1	1	1
1	1	1	1
1	1	1	-1
1	1	1	1
1	1	1	-1
1	1	1	1
1	1	1	-1
1	1	1	1
1	1	1	1
1	1	1	1
1	1	1	-1
1	1	1	1
1	1	1	-1
1	1	1	1
1	1	1	-1
1	1	1	1
1	1	1	1
1	1	1	1
1	1	1	-1
1	1	1	1
1	1	1	-1
1	1	1	1
1	1	1	-1
1	1	1	1
1	1	1	1
1	1	1	1
1	1	1	-1
1	1	1	1
1	1	1	-1
1	1	1	1
1	1	1	-1
1	1	1	1
1	1	1	1
1	1	1	1
1	1	1	-1
1	1	1	1
1	1	1	-1
1	1	1	1
1	1	1	-1
1	1	1	1
1	1	1	1
1	1	1	1
1	1	1	-1
1	1	1	1
1	1	1	-1
1	1	1	1
1	1	1	-1
1	1	1	1
1	1	1	1
1	1	1	1
1	1	1	-1
1	1	1	1
1	1	1	-1
1	1	1	1
1	1	1	-1
1	1	1	1
1	1	1	1
1	1	1	1
1	1	1	-1
1	1	1	1
1	1	1	-1
1	1	1	1
1	1	1	-1
1	1	1	1
1	1	1	1
1	1	1	1
1	1	1	-1
1	1	1	1
1	1	1	-1
1	1	1	1
1	1	1	-1
1	1	1	1
1	1	1	1
1	1	1	1
1	1	1	-1
1	1	1	1
1	1	1	-1
1	1	1	1
1	1	1	-1
1	1	1	1
1	1	1	1
1	1	1	1
1	1	1	-1
1	1	1	1
1	1	1	-1
1	1	1	1
1	1	1	-1
1	1	1	1
1	1	1	1
1	1	1	1
1	1	1	-1
1	1	1	1
1	1	1	-1
1	1	1	1
1	1	1	-1
1	1	1	1
-1	1	1	1
-1	1	1	1
-1	1	1	-1
-1	1	1	1
-1	1	1	-1
-1	1	1	1
-1	1	1	-1
-1	1	1	1
-1	1	1	1
-1	1	1	1
-1	1	1	-1
-1	1	1	1
-1	1	1	-1
-1	1	1	1
-1	1	1	-1
-1	1	1	1
-1	1	1	1
-1	1	1	1
-1	1	1	-1
-1	1	1	1
-1	1	1	-1
-1	1	1	1
-1	1	1	-1
-1	1	1	1
-1	1	1	1
-1	1	1	1
-1	1	1	-1
-1	1	1	1
-1	1	1	-1
-1	1	1	1
-1	1	1	-1
-1	1	1	1
-1	1	1	1
-1	1	1	1
-1	1	1	-1
-1	1	1	1
-1	1	1	-1
-1	1	1	1
-1	1	1	-1
-1	1	1	1
-1	1	1	1
-1	1	1	1
-1	1	1	-1
-1	1	1	1
-1	1	1	1
-1	1	1	1
-1	1	1	-1
-1	1	1	1
-1	1	1	1
-1	1	1	1
-1	1	1	-1
-1	1	1	1
-1	1	1	1
-1	1	1	1
-1	1	1	-1
-1	1	1	1
-1	1	1	1
-1	1	1	1
-1	1	1	-1
-1	1	1	1
-1	1	1	1
-1	1	1	1
-1	1	1	-1
-1	1	1	1
-1	1	1	1
-1	1	1	1
-1	1	1	-1
-1	1	1	1
-1	1	1	1
-1	1	1	1
-1	1	1	-1
-1	1	1	1
-1	1	1	1
-1	1	1	1
-1	1	1	-1
-1	1	1	1
-1	1	1	1
-1	1	1	1
-1	1	1	1
-1	1	1	1
-1	1	1	1
-1	1	1	1
-1	1	1	1
-1	1	1	1
-1	1	1	1
-1	1	1	1
-1	1	1	1
-1	1	1	1
-1	1	1	1
-1	1	1	1
-1	1	1	1
-1	1	1	1
-1	1	1	1
-1	1	1	1
-1	1	1	1
-1	1	1	1
-1	1	1	1
-1	1	1	1
-1	1	1	1
-1	1	1	1
-1	1	1	1
-1	1	1	1
-1	1	1	1
-1	1	1	1
-1	1	1	1
-1	1	1	1
-1	1	1	1
-1	1	1	1
-0.2	1	1	1
0.333333	1	1	1
-0.92	1	1	1
-0.47619	1	1	1
-0.05	1	1	1
0.0810811	1	1	1
0.6	1	1	1
0.5	1	1	1
0.894737	1	1	1
-0.0909091	1	1	1
0.0857143	1	1	1
-0.333333	1	1	1
-0.560976	1	1	1
-0.148148	1	1	1
-0.411765	1	1	1
-0.714286	1	1	1
0.333333	0.701149	1	1
0.647059	-0.571429	1	1
0.333333	0.575758	1	1
0.2	0.0769231	1	1
0.333333	0.46875	1	1
0.25	0.625	1	1
0.6	-0.0746269	1	1
-0.846154	0.730159	1	1
0.846154	0.785714	1	1
-0.25	-0.333333	1	1
-0.111111	0.810526	1	1
-0.142857	0.8	1	1
-0.894737	-0.2	1	1
-0.75	0.333333	1	1
0.529412	-0.818182	1	1
0.6	0.944444	1	1
-0.142857	0.538462	1	1
-0.632653	0.700787	1	1
-0.139241	0.721068	1	1
0	-0.846154	1	1
0.489362	0.00917431	1	1
-0.666667	0.860465	1	1
0.0588235	-0.2	1	1
0.625	-0.2	1	1
0.272727	-0.692308	1	1
-0.142857	0.606299	1	1
0.777778	0.68	1	1
-0.9	0.861111	1	1
0.151515	0.662338	1	1
-0.1	0.5	1	1
0.933333	0.181818	1	1
0.818182	0.945946	1	1
0.2	0.936508	1	1
0.714286	0.210526	1	1
0.6	0.0555556	1	1
0.4	0.142857	1	1
0.357143	0.692308	1	1
0	0.357143	1	1
0.672131	0.920904	1	1
-0.5	0.73913	1	1
-1	0.846154	1	1
-1	0.466667	1	1
-1	-0.0465116	1	1
-1	-0.217391	1	1
-1	-0.22449	1	1
-1	0.354839	1	1
-1	0.894273	1	1
-1	0.632	1	1
-1	0.854406	1	1
-1	0.803922	1	1
-1	-0.352941	1	1
-1	0.987179	1	1
-1	0.842105	1	1
-1	0.5625	-1	1
-1	0.62963	-1	1
-1	0.166667	-1	1
-1	-0.368421	-1	1
-1	0.581081	-1	1
-1	0.595092	-1	1
-1	0.111111	-1	1
-1	0.377778	-1	1
-1	0.79798	-1	1
-1	-0.775	-1	1
-1	0.973154	-1	1
-1	0.808696	-1	1
-1	-0.483871	-1	1
-1	-0.318182	-1	1
-1	0.842105	-1	1
-1	0.0212766	-1	1
-1	0.423077	-1	1
-1	0.421053	-1	1
-1	0.545455	-1	1
-1	0.923077	-1	1
-1	-0.555556	-1	1
-1	0.877551	-1	1
-1	0.406593	-1	1
-1	0.442623	-1	1
-1	0.142857	-1	1
-1	0.230769	-1	1
-1	0.368421	-1	1
-1	0.6875	-1	1
-1	0.588235	-1	1
-1	0.2	-1	1
-1	-0.818182	-1	1
-1	0.565217	-1	1
-1	-0.75	-1	1
-1	0.975904	-1	1
-1	0.307692	-1	1
-1	0.6875	-1	1
-1	-0.875	-1	1
-1	0.69697	-1	1
-1	0.619048	-1	1
-1	0.627119	-1	1
-1	0.206897	-1	1
-1	0.263158	-1	1
-1	0.916667	-1	1
-1	0.809917	-1	1
-1	0.714286	-1	1
-1	0.466667	-1	1
-1	-0.0243902	-1	1
-1	0.462687	-1	1
-1	0	-1	1
-1	0.836066	-1	1
-1	-0.0886076	-1	1
-1	-0.423729	-1	1
-1	0.740741	-1	1
-1	-0.75	-1	1
-1	0.0204082	-1	1
-1	0.709677	-1	1
-1	0.448276	-1	1
-1	0.555556	-1	1
-1	0.935484	-1	1
-1	0.856115	-1	1
-1	1	-1	1
-1	1	-1	1
-1	1	-1	1
-1	1	-1	1
-1	1	-1	1
-1	1	-1	1
-1	1	-1	1
-1	1	-1	1
-1	1	-1	1
-1	1	-1	1
-1	1	-1	1
-1	1	-1	1
-1	1	-1	1
-1	1	-1	1
-1	1	-1	1
-1	1	-1	1
-1	1	-1	1
-1	1	-1	1
-1	1	-1	1
-1	1	-1	1
-1	1	-1	1
-1	1	-1	1
-1	1	-1	1
-1	1	-1	1
-1	1	-1	1
-1	1	-1	1
-1	1	-1	1
-1	1	-1	1
-1	1	-1	1
-1	1	-1	1
-1	1	-1	1
-1	1	-1	1
-1	1	-1	1
-1	1	-1	1
-1	1	-1	1
-1	1	-1	1
-1	1	-1	1
-1	1	-1	1
-1	1	-1	1
-1	1	-1	1
-1	1	-1	1
-1	1	-1	1
-1	1	-1	1
-1	1	-1	1
-1	1	-1	1
-1	1	-1	1
-1	1	-1	1
-1	1	-1	1
-1	1	-1	1
-1	1	-1	1
-1	1	-1	1
-1	1	-1	1
-1	1	-1	1
-1	1	-1	1
-1	1	-1	1
-1	1	-1	1
-1	1	-1	1
-1	1	-1	1
-1	1	-1	1
-1	1	-1	1
-1	1	-1	1
-1	1	-1	1
-1	1	-1	1
-1	1	-1	1
-1	1	-1	1
-1	1	-1	1
-1	1	-1	1
-1	1	-1	1
-1	1	-1	1
-1	1	-1	1
-1	1	-1	1
-1	1	-1	1
-1	1	-1	1
-1	1	-1	1
-1	1	-1	1
-1	1	-1	1
-1	1	-1	1
1	1	-1	1
1	1	-1	1
1	1	-1	1
1	1	-1	1
1	1	-1	1
1	1	-1	1
1	1	-1	1
1	1	-1	1
1	1	-1	1
1	1	-1	1
1	1	-1	1
1	1	-1	1
1	1	-1	1
1	1	-1	1
1	1	-1	1
1	1	-1	1
1	1	-1	1
1	1	-1	1
1	1	-1	1
1	1	-1	1
1	1	-1	1
1	1	-1	1
1	1	-1	1
1	1	-1	1
1	1	-1	1
1	1	-1	1
1	1	-1	1
1	1	-1	1
1	1	-1	1
1	1	-1	1
1	1	-1	1
1	1	-1	1
1	1	-1	1
1	1	-1	1
1	1	-1	1
1	1	0	1
1	1	-0.0714286	1
1	1	-0.666667	1
1	1	-0.166667	1
1	1	0.857143	1
1	1	0	1
1	1	0.605263	1
1	1	0.777778	1
1	1	0.391304	1
1	1	-0.875	1
1	1	-0.627907	1
1	1	-0.037037	1
1	1	0.341463	1
1	1	0.206349	1
1	1	0.0740741	1
1	1	0.444444	1
1	1	0.259259	1
1	1	-0.809524	1
1	1	0.342466	1
1	1	-0.741935	1
1	1	-0.282051	1
1	1	0.36	1
1	1	-0.12	1
1	1	0.857143	1
1	1	-0.0625	1
1	1	-0.76	1
1	1	0.862069	1
1	1	-0.2	1
1	1	-0.512195	1
1	1	0.913043	1
1	1	-0.533333	1
1	1	-0.666667	1
1	1	-0.375	1
1	1	-0.230769	1
1	1	0.631579	1
1	1	-0.8	1
1	1	0.809524	1
1	1	-0.444444	1
1	1	0.179487	1
1	1	0.657143	1
1	1	0.0612245	1
1	1	0.333333	1
1	1	0.166667	1
1	1	0.526316	1
1	1	-0.741935	1
1	1	0.2	1
1	1	0.952381	1
1	1	-0.5	1
1	1	-0.8125	1
1	1	-0.1	1
1	1	0.777778	1
1	1	0.505495	1
1	1	0.106383	1
1	1	0.0810811	1
1	1	0.821782	1
1	1	0.6	1
1	1	0.777778	1
1	1	0.333333	1
1	1	0.238095	1
1	1	0.0578512	1
1	1	0.6	1
1	1	0.925926	1
1	1	0.0117647	1
1	1	-0.268817	1
1	1	-0.272727	1
1	1	0	1
1	1	0.888889	1
1	1	0.0909091	1
1	1	0.811321	1
1	1	0.527273	1
1	1	-0.142857	1
1	1	-0.288889	1
1	1	0.52	1
1	1	0.757576	1
1	1	0.04	1
1	1	-0.0714286	1
1	1	0.531915	1
1	1	0.52381	1
1	1	0.0958904	1
1	1	0.540541	1
1	1	-0.529412	1
1	1	-0.849057	1
1	1	-0.291139	1
1	1	0.2	1
1	1	-0.0117647	1
1	1	-0.37931	1
1	1	0.153846	1
1	1	0.945946	1
1	1	0.185185	1
1	1	0.0625	1
1	1	0.6	1
1	1	0.818182	1
1	1	-0.636364	1
1	1	-0.753425	1
1	1	0.230769	1
1	1	-0.2	1
1	1	0	1
1	1	0.114754	1
1	1	0.948718	1
1	1	-1	1
1	1	-1	1
1	1	-1	1
1	1	-1	1
1	1	-1	1
1	1	-1	1
1	1	-1	1
1	1	-1	1
1	1	-1	1
1	1	-1	1
1	1	-1	1
1	1	-1	1
1	1	-1	1
1	1	-1	1
1	1	-1	1
1	1	-1	1
1	1	-1	1
1	1	-1	1
1	1	-1	1
1	1	-1	1
1	1	-1	1
1	1	-1	1
1	1	-1	1
1	1	-1	1
1	1	-1	1
1	1	-1	1
1	1	-1	1
1	1	-1	1
1	1	-1	1
1	1	-1	1
1	1	-1	1
1	1	-1	1
1	1	-1	1
1	1	-1	1
1	1	-1	1
1	1	-1	1
1	1	-1	1
1	1	-1	1
1	1	-1	1
1	1	-1	1
1	1	-1	1
1	1	-1	1
1	1	-1	1
1	1	-1	1
1	1	-1	1
1	1	-1	1
1	1	-1	1
1	1	-1	1
1	1	-1	1
1	1	-1	1
1	1	-1	1
1	1	-1	1
1	1	-1	1
1	1	-1	1
1	1	-1	1
1	1	-1	1
1	1	-1	1
1	1	-1	1
1	1	-1	1
1	1	-1	1
1	1	-1	1
1	1	-1	1
1	1	-1	1
1	1	-1	1
1	1	-1	1
1	1	-1	1
1	1	-1	1
1	1	-1	1
1	1	-1	1
1	1	-1	1
1	1	-1	1
1	1	-1	1
1	1	-1	1
1	1	-1	1
1	1	-1	1
1	1	-1	1
1	1	-1	1
1	1	-1	1
1	1	-1	1
1	1	-1	1
1	1	-1	1
1	1	-1	1
1	1	-1	1
1	1	-1	1
1	1	-1	1
1	1	-1	1
1	1	-1	1
1	1	-1	1
1	1	-1	1
1	1	-1	1
1	1	-1	1
1	1	-1	1
1	1	-1	1
1	1	-1	1
1	1	-1	1
1	1	-1	1
1	1	-1	1
1	1	-1	1
1	1	-1	1
1	1	-1	1
1	1	1	1
1	1	1	1
1	1	1	1
1	1	1	1
1	1	1	1
1	1	1	1
1	1	1	1
1	1	1	1
1	1	1	1
1	1	1	1
1	1	1	1
1	1	1	1
1	1	1	1
1	1	1	1
1	1	1	1
1	1	1	1
1	1	1	1
1	1	1	1
1	1	1	1
1	1	1	1
1	1	1	1
1	1	1	1
1	1	1	1
1	1	1	1
1	1	1	1
1	1	1	1
1	1	1	1
1	1	1	1
1	1	1	1
1	1	1	1
1	1	1	1
1	1	1	1
1	1	1	1
1	1	1	1
1	1	1	1
1	1	1	1
1	1	1	1
1	1	1	1
1	1	1	1
1	1	1	1
1	1	1	1
1	1	1	1
1	1	1	1
1	1	1	1
1	1	1	1
1	1	1	1
1	1	1	1
1	1	1	1
1	1	1	1
1	1	1	1
0.575758	1	1	1
0.0769231	1	1	1
-0.846154	1	1	1
0.76	1	1	1
0.319149	1	1	1
0.6	1	1	1
0.52381	1	1	1
0.6	1	1	1
-0.5	1	1	1
0.130435	1	1	1
0.351852	1	1	1
0.529412	1	1	1
0.166667	1	1	1
-0.047619	1	1	1
-0.428571	1	1	1
0.8	1	1	1
-0.0666667	1	1	1
0	1	1	1
0.692308	1	1	1
0.52381	1	1	1
0.733333	1	1	1
0.833333	1	1	1
-0.666667	1	1	1
-0.454545	1	1	1
-0.882353	1	1	1
-0.529412	1	1	1
0.5	1	1	1
-0.230769	1	1	1
0.589744	1	1	1
0.4	1	1	1
0.52	1	1	1
-0.0212766	1	1	1
0.735849	1	1	1
0.138462	1	1	1
0.52381	1	1	1
0.473684	1	1	1
0.8	1	1	1
0.157895	1	1	1
-0.769231	1	1	1
-0.777778	1	1	1
0.0384615	1	1	1
-0.0545455	1	1	-1
0.55	1	1	1
0.933333	1	1	-1
0.791667	1	1	1
0.766667	1	1	-1
-0.0877193	1	1	1
0.178082	1	1	-1
0.478261	1	1	1
-0.833333	1	1	-1
0.04	1	1	1
0.157895	1	1	-1
-0.47619	1	1	1
0.894737	1	1	-1
0.181818	1	1	1
0	1	1	-1
0.918367	1	1	1
-0.666667	1	1	-1
0.612903	1	1	1
0	1	1	-1
0.0666667	1	1	1
-0.153846	1	1	-1
0.714286	1	1	1
0	1	1	-1
0.692308	1	1	1
0	1	1	-1
-0.125	1	1	1
0.818182	1	1	-1
0.366667	1	1	1
0.914286	1	1	-1
0.126437	1	1	1
-0.578947	1	1	-1
-0.538462	1	1	1
0.757576	1	1	-1
0.740741	1	1	1
0.368421	1	1	-1
0.4375	1	1	1
-0.1	1	1	-1
0	1	1	1
-0.555556	1	1	-1
0.454545	1	1	1
0.25	1	1	-1
0.652174	1	1	1
-0.142857	1	1	-1
-0.6	1	1	1
0.846154	1	1	-1
-0.2	1	1	1
0.6	1	1	-1
0.777778	1	1	1
-0.818182	1	1	-1
-0.6	1	1	1
0.788462	1	1	-1
-0.275168	1	1	1
0.90411	1	1	-1
0.472	1	1	1
-0.0714286	1	1	-1
0.238095	1	1	1
0.015873	1	1	-1
0.888199	1	1	1
0.564356	1	1	-1
-0.885714	1	1	1
0.375	1	1	-1
-0.621622	1	1	1
-0.0909091	1	1	-1
-0.488372	1	1	1
-0.851852	1	1	-1
0.642857	1	1	1
0.222222	1	1	-1
-0.294118	1	1	1
0.794872	1	1	-1
0.454545	1	1	1
0.684211	1	1	-1
0.0508475	1	1	1
-0.214286	1	1	-1
0.785714	1	1	1
-0.454545	1	1	-1
-0.565217	1	1	1
0.619048	1	1	-1
0.818182	1	1	1
0.642857	1	1	-1
-0.222222	1	1	1
-0.25	1	1	-1
-0.333333	1	1	1
0.615385	1	1	-1
-0.396226	1	1	1
0.0869565	1	1	-1
-0.727273	1	1	1
-0.52381	1	1	-1
-0.272727	1	1	1
-0.333333	1	1	-1
0.857143	1	1	1
-0.25	1	1	-1
-0.181818	1	1	1
-0.571429	1	1	-1
0.92	1	1	1
-0.541667	1	1	-1
0.578947	1	1	1
-0.684211	1	1	-1
-0.714286	1	1	1
-0.142857	1	1	-1
-0.4	1	1	1
0.714286	1	1	-1
0	1	1	1
	1	1	-1
	1	1	1
	1	1	-1
	1	1	1
	1	1	-1
	1	1	1
	1	1	-1
	1	1	1
	1	1	-1
	1	1	1
	1	1	-1
	1	1	1
	1	1	-1
	1	1	1
	1	1	-1
	1	1	1
	1	1	-1
	1	1	1
	-1	1	-1
	-1	1	1
	-1	1	-1
	-1	1	1
	-1	1	-1
	-1	1	1
	-1	1	-1
	-1	1	1
	-1	1	-1
	-1	1	1
	-1	1	-1
	-1	1	1
	-1	1	-1
	-1	1	1
	-1	1	-1
	-1	1	1
	-1	1	-1
	-1	1	1
	-1	1	-1
	-1	1	1
	-1	1	-1
	-1	1	1
	-1	1	-1
	-1	1	1
	-1	1	-1
	-1	1	1
	-1	1	-1
	-1	1	1
	-1	1	-1
	-1	1	1
	-1	1	-1
	-1	1	1
	-1	1	-1
	-1	1	1
	-1	1	-1
	-1	1	1
	-1	1	-1
	-1	1	1
	-1	1	-1
	-1	1	1
	-1	1	-1
	-1	1	1
	-1	1	-1
	-1	1	1
	-1	1	-1
	-1	1	1
	-1	1	-1
	-1	1	1
	-1	1	-1
	-1	1	1
	-1	1	-1
	-1	1	1
	-1	1	-1
	-1	1	1
	-1	1	-1
	-1	1	1
	-1	1	-1
	-1	1	1
	-1	1	-1
	-1	1	1
	-1	1	-1
	-1	1	1
	-1	1	-1
	-1	1	1
	-1	1	-1
	-1	1	1
	-1	1	-1
	-1	1	1
	-1	1	-1
	-1	1	1
	-1	1	-1
	-1	1	1
	-1	1	-1
	-1	0.787234	1
	-1	0.456522	-1
	-1	-0.333333	1
	-1	0.861111	-1
	-1	0.375	1
	-1	0.53125	-1
	-1	0.75	1
	-1	0.0930233	-1
	-1	0.705882	1
	-1	-0.333333	-1
	-1	0.761905	1
	-1	0.416667	-1
	-1	-0.75	1
	-1	0.59322	-1
	-1	-0.142857	1
	-1	0.714286	-1
	-1	0.944444	1
	-1	0.526316	-1
	-1	0.320755	1
	-1	-0.135135	-1
	-1	-0.921569	1
	-1	0.826087	-1
	-1	0.719298	1
	-1	0.861111	-1
	-1	0.909091	1
	-1	-0.357143	-1
	-1	-0.363636	1
	-1	0.85	-1
	-1	0.25	1
	-1	0.738318	-1
	-1	0.904762	1
	-1	0.272727	-1
	-1	0.54902	1
	-1	0.942857	-1
	-1	0.742857	1
	-1	0.52	-1
	-1	-0.0769231	1
	-1	0.909091	-1
	-1	0.944444	1
	-1	0.414634	-1
	-1	0.927928	1
	-1	-0.111111	-1
	-1	0.333333	1
	-1	-0.225806	-1
	-1	0.155556	1
	-1	-0.333333	-1
	-1	0.478261	1
	-1	0.492063	-1
	-1	-0.9375	1
	-1	0.166667	-1
	-1	0.714286	1
	-1	0.966102	-1
	-1	0.6	1
	-1	0.304348	-1
	-1	-0.0625	1
	-1	0.888889	-1
	-1	0.366667	1
	-1	-0.272727	-1
	-1	0.416667	1
	-1	-0.727273	-1
	-1	0.5	1
	-1	0.59322	-1
	-1	-0.133333	1
	-1	-0.0434783	-1
	-1	0.814433	1
	-1	0.705882	-1
	-1	0.910714	1
	-1	0.0869565	-1
	-1	0.913043	1
	-1	0.485714	-1
	-1	0.116279	1
	-1	0.658537	-1
	-1	-0.411765	1
	-1	0.916667	-1
	-1	0.818182	1
	-1	0.333333	-1
	-1	0.478261	1
	-1	0.0447761	-1
	-1	0.791667	1
	-1	0.304348	-1
	-1	0.828571	1
	-1	0.395349	-1
	-1	0.902439	1
	-1	0.482759	-1
	-1	0.925926	1
	-1	0.753846	-1
	-1	0.511628	1
	-1	0.25	-1
	-1	0.857143	1
	-1	-0.148148	-1
	-1	0.761194	1
	-1	0.933333	-1
	-1	0.428571	1
	-1	0.296296	-1
	-1	0.142857	1
	-1	0.944444	-1
	-1	-0.176471	1
	-1	0.668712	-1
	-1	0.875	1
	-1	0.868852	-1
	-1	0.935484	1
	-1	0.384615	-1
	-1	0.101449	1
	-1	0.555556	-1
	-1	0.209302	1
	-1	-0.409091	-1
	-1	0.333333	1
	-1	-0.428571	-1
	-1	0.581395	1
	-1	0.781818	-1
	-1	0.265306	1
	-1	0.12	-1
	-1	0.886792	1
	-1	0.545455	-1
	-1	0.15	1
	-1	0.75	-1
	-1	0.947368	1
	-1	0.694444	-1
	-1	0.538462	1
	-1	0.346939	-1
	-1	0	1
	-1	0.914894	-1
	-1	-0.377049	1
	-1	0.368421	-1
	-1	0.75	1
	-1	-0.8	-1
	-1	-0.2	1
	-1	0.444444	-1
	-1	0.842105	1
	-1	0.952381	-1
	-1	0.116883	1
	-1	0.928571	-1
	-1	-0.466667	1
	-1	0.352941	-1
	-1	0.673077	1
	-1	0.836735	-1
	-1	0.945946	1
	-1	0.68254	-1
	-1	0.517857	1
	-1	-0.4	-1
	-1	0	1
	-1	0.959184	-1
	-1	0.714286	1
	-1	0.959184	-1
	-1	0.694118	1
	-1	-0.333333	-1
	-1	0.652174	1
	-1	0.651376	-1
	-1	0	1
	-1	0.692308	-1
	-1	0.344828	1
	-1	0.83871	-1
	-1	0.0769231	1
	-1	0.703704	-1
	-1	0.4375	1
	-1	-0.833333	-1
	-1	0.515152	1
	-1		-1
	0.217391		1
	0.849057		-1
	-0.579832		1
	-0.321739		-1
	-0.636364		1
	0.130435		-1
	-0.238095		1
	0.333333		-1
	-0.892857		1
	-0.510204		-1
	0.714286		1
	-0.323944		-1
	0		1
	0.166667		-1
	0.294118		1
	-0.297297		-1
	0.367089		1
	0.75		-1
	-0.2		1
	-0.75		-1
	0.294118		1
	-0.24		-1
	-0.333333		1
	-0.666667		-1
	-0.142857		1
	0		-1
	0.69697		1
	-0.2		-1
	-0.46875		1
	0.76		-0.241379
	-0.777778		1
	0.0967742		-0.257143
	-0.222222		1
	-0.52		-0.234043
	0.842105		1
	0.833333		0.767442
	-0.333333		1
	-0.368421		0.75
	0.393939		1
	0.684211		0.636364
	-0.823529		1
	-0.512195		-0.461538
	0.888889		1
	0.5		-0.333333
	0.333333		1
	0.272727		0.0769231
	-0.756757		1
	-0.111111		-0.257143
	0.2		1
	-0.633803		-0.0285714
	0.884058		1
	0.4		-0.0810811
	-0.692308		1
	0		0.2
	-0.636364		1
	-0.714286		-0.343284
	-0.3		1
	-0.111111		0.272727
	-0.0357143		1
	0.333333		0.615385
	-0.354839		1
	-0.68		0.466667
	-0.494253		1
	0.714286		0.641026
	-0.928571		1
	-0.647059		0.25
	0.958333		1
	-0.142857		-0.555556
	0		1
	0.625		-0.4
	-0.272727		1
	0.176471		-0.241379
	-0.125		1
	-0.428571		0.166667
	0.789474		1
	0.375		0.272727
	-0.76		1
	0.622642		0
	-0.846154		1
	-0.24		-0.047619
	0.823529		1
	-0.272727		-0.72093
	0.333333		1
	-0.363636		0.185185
	-0.428571		1
	-0.2		0.0227273
	-0.428571		1
	0.913043		-0.0338983
	-0.925926		1
	0.333333		-0.837838
	-0.333333		1
	0.147059		0.692308
	0.111111		1
	-0.444444		0
	-0.354839		1
	-0.5		-0.333333
	0.446809		1
	0.333333		-0.75
	0.296296		1
	-0.4		0.466667
	0.890909		1
	-0.555556		0.0232558
	-0.649485		1
	0.888889		-0.494737
	-0.151515		1
	0.627119		0.890909
	0.111111		1
	-0.2		0.805556
	0.362637		1
	-0.953488		-0.0434783
	-0.217391		1
	-0.857143		0.538462
	-0.652174		1
	0.37931		0.666667
	0		1
	-0.592593		-0.555556
	0.0769231		1
	0.368421		-0.25
	-0.705882		1
	-0.686275		0.636364
	-0.214286		1
	-0.953488		0.111111
	-0.904762		1
	-0.464286		0.833333
	-0.880597		1
	-0.192982		0.54386
	-0.0454545		1
	0.5		-0.230769
	0.173554		1
	-0.133333		-0.0461538
	-0.266667		1
	-0.166667		-0.692308
	-0.322034		1
	0.649485		-0.647059
	0.75		1
	0.478261		-0.304348
	-0.591837		1
	0.215686		0.181818
	0.631579		1
	-0.263158		0.666667
	-0.102564		1
	-0.48		0.966667
	-0.685714		1
	0.611111		0.955556
	0.21875		1
	-0.673469		0.217391
	-0.448276		1
	-0.529412		0.142857
	0.454545		1
	-0.2		0.826087
	-0.52381		1
	0.692308		0.409091
	-0.851852		1
	-0.590909		-0.5
	-0.352941		1
	-0.9		0.52
	0.6		1
	0.571429		-0.6
	-0.0666667		1
	-0.444444		0.333333
	-0.566667		1
	0.105263		0.376
	0.708738		1
	0.73494		0.325581
	-0.00414938		1
	0.0909091		-0.833333
	-0.411765		1
	-0.692308		-0.590909
	0.761905		1
	-0.210526		0.162791
	-0.6		1
	0.0952381		0.924528
	0.777778		1
	0.142857		-0.483871
	-0.0943396		1
	0.485714		0.555556
	-0.111111		1
	-0.633333		-0.75
	-0.72549		1
	-0.777778		0.384615
	-0.333333		1
	0.853211		0.428571
	-0.684211		1
	0.538462		-0.37931
	-0.333333		1
	-0.0588235		-0.0769231
	0.2		1
	-0.952381		0.625
	-0.230769		1
	-0.764706		-0.555556
	0.648855		1
	0		0.65
	0		1
	-0.631579		-0.135135
	0.116279		1
	0.677419		-0.733333
	-0.296296		1
	-0.692308		-0.469388
	0.422222		1
	-0.59322		0.111111
	0		1
	0.8		0
	0.84127		1
	0.153846		0
	0.25		1
	-0.402299		0.704918
	0.911765		1
	0.555556		-0.272727
	-0.870968		1
	0.94		0.185185
	0.294118		1
	0.0588235		-0.0909091
	-0.2		1
	-0.4		-0.802817
	-0.625		1
	-0.766667		-0.12
	0.849057		1
	0.333333		0
	-0.866667		1
	-0.0434783		-0.1875
	-0.5		1
	-0.454545		-0.782609
	-0.428571		1
	0		0.298701
	-0.726027		1
	-0.361702		-0.358491
	-0.813559		1
	-0.777778		0.454545
	-0.803922		1
	-0.754386		0.837838
	-0.2		1
	0.777778		-0.12
	0.372549		1
	-0.0909091		-0.2
	0.658537		1
	-0.631579		0.122449
	0.545455		1
	0.5		-0.869565
	0.6		1
	0.173913		0.571429
	0.955556		1
	0.08		0.428571
	-0.366667		1
	-0.909091		0.714286
	0		1
			0.777778
			1
			-0.333333
			1
			0.848485
			1
			0.567568
			1
			0.677419
			1
			-0.0222222
			1
			-0.235294
			1
			-0.843137
			1
			-0.75
			1
			0.538462
			1
			0.508475
			1
			0.514286
			1
			-0.454545
			1
			-0.428571
			1
			-0.727273
			1
			-0.230769
			1
			-0.692308
			1
			-0.25
			1
			0.714286
			1
			0.632653
			1
			0.888889
			1
			0.625
			1
			-0.888889
			1
			-0.0434783
			1
			-0.259259
			1
			0.145833
			1
			0.333333
			1
			0.666667
			1
			0.636364
			1
			0.333333
			1
			-0.785714
			1
			0.894737
			1
			0.684211
			1
			0.92
			1
			-0.428571
			1
			-0.0689655
			1
			0.785714
			1
			0
			1
			0.037037
			1
			0.565217
			1
			-0.571429
			1
			0.243243
			1
			0
			1
			0.142857
			1
			-0.621622
			1
			0.166667
			1
			-0.0909091
			1
			-0.0454545
			1
			0.189189
			1
			0
			1
			-0.395349
			1
			0.75
			1
			-0.448276
			1
			0.333333
			1
			0.438596
			1
			-0.333333
			1
			0.777778
			1
			-0.230769
			1
			-0.2
			1
			-0.419355
			1
			0.92
			1
			0.714286
			1
			-0.117647
			1
			0.111111
			1
			-0.584906
			1
			-0.647059
			1
			0.666667
			1
			0.789474
			1
			0.644068
			1
			0.39726
			1
			0.705882
			1
			-0.103448
			1
			0.857143
			1
			-0.764706
			1
			-0.0952381
			1
			-0.304348
			1
			-0.473684
			1
			0.784615
			1
			0.47619
			1
			0.741935
			1
			0.843137
			1
			-0.428571
			1
			-0.418182
			1
			-0.706667
			1
			0.151515
			1
			-0.132075
			1
			0.95
			1
			-0.0566038
			1
			0.953488
			1
			-0.526316
			1
			0.647059
			1
			-0.0704225
			1
			0.2
			1
			0.684211
			1
			0.333333
			1
			-0.266667
			1
			0.142857
			1
			0.2
			1
			-0.0410959
			1
			0.424658
			1
			0.191489
			1
			0.5
			1
			0
			1
			0.5
			1
			-0.300971
			1
			0.0638298
			1
			0.636364
			1
			-0.0434783
			1
			-0.272727
			1
			-0.5
			1
			0.333333
			1
			0.5
			1
			0.4
			1
			-0.111111
			1
			-0.578947
			1
			0.333333
			1
			0.454545
			1
			0.828571
			1
			-0.380952
			1
			0.153846
			1
			0.368421
			1
			0.518519
			1
			-0.111111
			1
			-0.448276
			1
			-0.25
			1
			0
			1
			-0.512195
			1
			0.826087
			1
			0.942857
			1
			0.368421
			1
			-0.333333
			1
			-0.771429
			1
			0.333333
			1
			0.0555556
			1
			-0.361702
			1
			0.44
			1
			-0.485714
			1
			-0.657143
			1
			0.96875
			1
			0.145299
			1
			-0.02
			1
			0
			1
			-0.75
			1
			0.578947
			1
			0
			1
			-0.37931
			1
			0
			1
			0.333333
			1
			0.5
			1
			-0.0714286
			1
			-0.52381
			1
			-0.703704
			1
			0.764706
			1
			0.368421
			1
			-0.764706
			1
			0.5
			1
			-0.3
			1
			-0.333333
			1
			0.333333
			1
			0.333333
			1
			0.230769
			1
			0.15
			1
			0.92
			1
			-0.3
			1
			0.571429
			1
			-0.466667
			1
			0.368421
			1
			-0.448276
			1
			0.358209
			1
			0.633333
			1
			-0.0204082
			1
			-0.54902
			1
			1
			1
			1
			1
			1
			1
			1
			1
			1
			1
			1
			1
			1
			1
			1
			1
			1
			1
			1
			1
			1
			1
			1
			1
			1
			1
			1
			1
			1
			1
			1
			1
			1
			1
			1
			1
			1
			1
			1
			1
			1
			1
			1
			1
			1
			1
			1
			1
			1
			1
			1
			1
			1
			1
			1
			1
			1
			1
			1
			1
			1
			1
			1
			1
			1
			1
			1
			1
			1
			1
			1
			1
			1
			1
			1
			1
			1
			1
			1
			1
			1
			1
			1
			1
			1
			1
			1
			1
			1
			1
			1
			1
			1
			1
			1
			1
			1
			1
			1
			1
			1
			1
			0.217391
			0.217391
			1
			1
			0.542857
			0.542857
			1
			1
			-0.428571
			-0.428571
			1
			1
			0.272727
			0.272727
			1
			1
			-0.230769
			-0.230769
			1
			1
			0.860465
			0.860465
			1
			1
			0.875
			0.875
			1
			1
			-0.846154
			-0.846154
			1
			1
			0.636364
			0.636364
			1
			1
			0.875
			0.875
			1
			1
			-0.428571
			-0.428571
			1
			1
			0.578947
			0.578947
			1
			1
			0.458824
			0.458824
			1
			1
			0.666667
			0.666667
			1
			1
			0.866667
			0.866667
			1
			1
			0.142857
			0.142857
			1
			1
			-0.333333
			-0.333333
			1
			1
			-0.333333
			-0.333333
			1
			1
			-0.142857
			-0.142857
			1
			1
			0.944444
			0.944444
			-1
			-1
			0.708333
			0.708333
			1
			1
			0.868132
			0.868132
			-1
			-1
			-0.0625
			-0.0625
			1
			1
			-0.260274
			-0.260274
			-1
			-1
			0.723077
			0.723077
[truncated: 1,434 more rows]

## Sheet: Figure 2f
+IR filter	+coverslip	+450nm filter	+600nm filter	+700nm filter
0.296954	0.39872	0.28723	0.121236	0.232173
1	-1	-1	-1	1
1	-1	-1	-1	1
1	-1	-1	-1	1
1	-1	-1	-1	1
1	-1	-1	-1	1
1	-1	-1	-1	1
1	-1	-1	-1	1
1	-1	-1	-1	1
1	-1	-1	-1	1
1	-1	-1	-1	1
1	-1	-1	-1	1
1	-1	-1	-1	1
1	-1	-1	-1	1
1	-1	-1	-1	1
1	-1	-1	-1	1
1	-1	-1	-1	1
1	-1	-1	-1	1
1	-1	-1	-1	1
1	-1	-1	-1	1
1	-1	-1	-1	1
1	-1	-1	-1	1
1	-1	-1	-1	1
1	-1	-1	-1	1
1	-1	-1	-1	1
1	-1	-1	-1	1
1	-1	-1	-1	1
1	-1	-1	-1	1
1	-1	-1	-1	1
1	-1	-1	-1	1
1	-1	-1	-1	1
1	-1	-1	-1	1
1	-1	-1	-1	1
1	-1	-1	-1	1
1	-1	-1	-1	1
1	-1	-1	-1	1
1	-1	-1	-1	1
1	-1	-1	-1	1
1	-1	-1	-1	1
1	-1	-1	-1	1
1	-1	-1	-1	1
1	-1	-1	-1	1
1	-1	-1	-1	1
1	-1	-1	-1	1
1	-1	-1	-1	1
1	-1	-1	-1	1
1	-1	-1	-1	1
1	-1	-1	-1	1
1	-1	-1	-1	1
1	-1	-1	-1	1
1	-1	-1	-1	1
1	-1	-1	-1	1
1	-1	-1	-1	1
1	-1	-1	-1	1
1	-1	-1	-1	1
1	-1	-1	-1	1
1	-1	-1	-1	1
1	-1	-1	-1	1
1	-1	-1	-1	1
1	-1	-1	-1	1
1	-1	-1	-1	1
1	-1	-1	-1	1
1	-1	-1	-1	1
1	-1	-1	-1	1
1	-1	-1	-1	1
1	-1	-1	-1	1
1	-1	-1	-1	1
1	-1	-1	-1	1
1	-1	-1	-1	1
1	-1	-1	-1	1
1	-1	-1	-1	1
1	-1	-1	-1	1
1	-1	-1	-1	1
1	-1	-1	-1	1
1	-1	-1	-1	1
1	-1	-1	-1	1
1	-1	-1	-1	1
1	-1	-1	-1	1
1	-1	-1	-1	1
1	-1	-1	-1	1
1	-1	-1	-1	1
1	-1	-1	-1	1
1	-1	-1	-1	1
1	-1	-1	-1	1
1	-1	-1	-1	1
1	-1	-1	-1	1
1	-1	-1	-1	1
1	-1	-1	-1	1
1	-1	-1	-1	1
1	-1	-1	-1	1
1	-1	-1	-1	1
1	-1	-1	-1	1
1	-1	-1	-1	1
1	-1	-1	-1	1
1	-1	-1	-1	1
1	-1	-1	-1	1
1	-1	-1	-1	1
1	-1	-1	-1	1
1	-1	-1	-1	1
1	-1	-1	-1	1
1	-1	-1	-1	1
1	-1	-1	-1	1
1	-1	-1	-1	1
1	-1	-1	-1	1
1	-1	-1	-1	1
1	-1	-1	-1	1
1	-1	-1	-1	1
1	-1	-1	-1	1
1	-1	-1	-1	1
1	-1	-1	-1	1
1	-1	-1	-1	1
1	-1	-1	-1	1
1	-1	1	-1	1
1	-1	1	-1	1
1	-1	1	-1	1
1	-1	1	-1	1
1	-1	1	-1	1
1	-1	1	-1	1
1	-1	1	-1	1
1	-1	1	-1	1
1	1	1	-1	1
1	1	1	-1	1
1	1	1	-1	1
1	1	1	-1	1
1	1	1	-1	1
1	1	1	-1	1
1	1	1	-1	1
1	1	1	-1	1
1	1	1	-1	1
1	1	1	1	1
1	1	1	1	1
1	1	1	1	1
1	1	1	1	1
1	1	1	1	1
1	1	1	1	1
1	1	1	1	1
1	1	1	1	1
1	1	1	1	1
1	1	1	1	1
1	1	1	1	1
1	1	1	1	1
1	1	1	1	1
1	1	1	1	1
1	1	1	1	1
1	1	1	1	1
1	1	1	1	1
1	1	1	1	1
1	1	1	1	1
1	1	1	1	1
1	1	1	1	1
1	1	1	1	1
1	1	1	1	1
1	1	1	1	1
1	1	1	1	1
1	1	1	1	1
1	1	1	1	1
1	1	1	1	1
1	1	1	1	1
1	1	1	1	1
1	1	1	1	1
1	1	1	1	1
1	1	1	1	1
1	1	1	1	1
1	1	1	1	1
1	1	1	1	1
1	1	1	1	1
1	1	1	1	1
1	1	1	1	1
1	1	1	1	1
1	1	1	1	1
1	1	1	1	1
1	1	1	1	1
1	1	1	1	1
1	1	1	1	1
1	1	1	1	1
1	1	1	1	1
1	1	1	1	1
1	1	1	1	1
1	1	1	1	1
1	1	1	1	1
1	1	1	1	1
1	1	1	1	1
1	1	1	1	1
1	1	1	1	1
1	1	1	1	1
1	1	1	1	1
1	1	1	1	1
1	1	1	1	1
1	1	1	1	1
1	1	1	1	1
1	1	1	1	1
1	1	1	1	1
1	1	1	1	1
1	1	1	1	1
1	1	1	1	1
1	1	1	1	1
1	1	1	1	1
1	1	1	1	1
1	1	1	1	1
1	1	1	1	1
1	1	1	1	1
1	1	1	1	1
1	1	1	1	1
1	1	1	1	1
1	1	1	1	1
1	1	1	1	1
1	1	1	1	1
1	1	1	1	1
1	1	1	1	1
1	1	1	1	1
1	1	1	1	1
1	1	1	1	1
1	1	1	1	1
1	1	1	1	1
1	1	1	1	1
1	1	1	1	1
1	1	1	1	1
1	1	1	1	1
1	1	1	1	1
1	1	1	1	1
1	1	1	1	1
1	1	1	1	1
1	1	1	1	1
1	1	1	1	1
1	1	1	1	1
1	1	1	1	1
1	1	1	1	1
1	1	1	1	1
1	1	1	1	1
1	1	1	1	1
1	1	1	1	1
1	1	1	1	1
1	1	1	1	1
1	1	1	1	1
1	1	1	1	1
1	1	1	1	1
1	1	1	1	1
1	1	1	1	1
1	1	1	1	1
1	1	1	1	1
1	1	1	1	1
1	1	1	1	1
1	1	1	1	1
1	1	1	1	1
1	1	1	1	1
1	1	1	1	1
1	1	1	1	1
1	1	1	1	1
1	1	1	1	1
1	1	1	1	1
1	1	1	1	1
1	1	1	1	1
1	1	1	1	1
1	1	1	1	1
1	1	1	1	1
1	1	1	1	1
1	1	1	1	1
1	1	1	1	1
1	1	1	1	1
1	1	1	1	1
1	1	1	1	1
1	1	1	1	1
1	1	1	1	1
1	1	1	1	1
1	1	1	1	1
1	1	1	1	-1
1	1	1	1	-1
1	1	1	1	-1
1	1	1	1	-1
1	1	1	1	-1
1	1	1	1	-1
1	1	1	1	-1
1	1	1	1	-1
1	1	1	1	-1
1	1	1	1	-1
1	1	1	1	-1
1	1	1	1	-1
1	1	1	1	-1
1	1	1	1	-1
1	1	1	1	-1
1	1	1	1	-1
1	1	1	1	-1
1	1	1	1	-1
1	1	1	1	-1
1	1	1	1	-1
1	1	1	1	-1
1	1	1	1	-1
1	1	1	1	-1
1	1	1	1	-1
1	1	1	1	-1
1	1	1	1	-1
1	1	1	1	-1
1	1	1	1	-1
1	1	1	1	-1
1	1	1	1	-1
1	1	1	1	-1
1	1	1	1	-1
1	1	1	1	-1
1	1	1	1	-1
1	1	1	1	-1
1	1	1	1	-1
1	1	1	1	-1
1	1	1	1	-1
1	1	1	1	-1
1	1	1	1	-1
1	1	1	1	-1
1	1	1	1	-1
1	1	1	1	-1
1	1	1	1	-1
1	1	1	1	-1
1	1	1	1	-1
1	1	1	1	-1
1	1	1	1	-1
1	1	1	1	-1
1	1	1	1	-1
1	1	1	1	-1
1	1	1	1	-1
1	1	1	1	-1
1	1	1	1	-1
1	1	1	1	-1
1	1	1	1	-1
1	1	1	1	-1
1	1	1	1	-1
1	1	1	1	-1
1	1	1	1	-1
1	-0.6	1	1	-1
1	0.95122	1	1	-1
1	0.833333	1	1	-1
-1	-0.111111	1	1	-1
-1	0.725	1	1	-1
-1	0.105263	1	1	-1
-1	0.945205	1	1	-1
-1	0	1	1	-1
-1	0.546392	1	1	-1
-1	-0.2	1	1	-1
-1	0.466667	1	1	-1
-1	0.411765	1	1	-1
-1	0.492958	1	1	-1
-1	-0.368421	1	1	-1
-1	-0.692308	1	1	-1
-1	0.636364	1	1	-1
-1	0.384615	1	1	-1
-1	0.8125	1	1	-1
-1	-0.0833333	1	1	-1
-1	-0.829787	1	1	-1
-1	0.333333	1	1	-1
-1	-0.349282	1	1	-1
-1	0.645161	1	1	-1
-1	-0.2	1	1	-1
-1	0.854545	1	1	-1
-1	-0.518519	1	1	-1
-1	-0.357143	0.111111	1	-1
-1	0.678571	-0.411765	1	-1
-1	-0.575758	0.037037	1	-1
-1	-0.733333	0.652174	1	-1
-1	0.818182	0.666667	1	-1
-1	0.1875	0.666667	1	-1
-1	0.75	0.533333	1	-1
-1	0.628571	0.617021	1	-1
-1	0.217391	0.9	1	-1
-1	0.9	0.897436	1	-1
-1	0.882353	0.833333	1	-1
-1	-0.6	0	1	-1
-1	0.607843	-0.219512	1	-1
-1	-0.411765	0.333333	1	-1
-1	0.589744	0.52	1	-1
-1	-0.207547	0.892857	1	-1
-1	0.12	0.910448	1	-1
-1	-0.157895	0.6	1	-1
-1	-0.222222	0.047619	1	-1
-1	-0.517241	-0.489362	1	-1
-1	0.782178	-0.589041	1	-1
-1	0.04	0.928571	1	-1
-1	0.944444	-0.877551	1	-1
-1	0.837838	0.538462	1	-1
-1	0.157895	0.6	1	-1
-1	0.875	0.428571	1	-1
-1	-0.4	0.333333	1	-1
-1	-0.1	-0.294118	1	-1
-1	0.189189	0.538462	1	-1
-1	0.75	0.586207	1	-1
-1	0	0.428571	1	-1
-1	0.25	0.894737	1	-1
-1	0.311111	-0.666667	1	-1
-1	0	0.894737	1	-1
-1	-0.419355	0.611111	1	-1
-1	0.142857	0.533333	1	-1
-1	0.142857	0.333333	1	-1
-1	0.473684	-0.733333	1	-1
-1	-0.375	-0.944444	1	-1
-1	0.73913	0.538462	1	-1
-1	0.571429	0.285714	1	-1
-1	0.970149	-0.677419	1	-1
-1	0.818182	0.0322581	1	-1
-1	-0.461538	0.72093	1	-1
-1	0.631579	0.409091	1	-1
-1	0.130435	0.777778	1	-1
-1	0.0869565	0.647059	1	-1
-1	-0.555556	-0.125	1	-1
-1	0.942857	0.269841	1	0.851852
-1	0.333333	0.666667	1	-0.117647
-1	0.26087	0.605634	1	0.9
-1	0.37037	-0.5	1	0.37037
-1	-0.731343	-0.666667	1	-0.0597015
-1	0.666667	-0.333333	1	0.484211
-1	-0.238095	0.473684	1	-0.702128
-1	0.169811	0.257143	1	0.777778
-1	0.694915	0.166667	1	0.4375
-1	-0.416667	0.913043	1	0.2
-1	-0.428571	0.764706	1	-0.625
-1	0.125	0.544304	1	0.692308
-1	0.473684	-0.0612245	1	0.25
-1	-0.0384615	0.0769231	1	0.666667
-1	0.6	0.894737	1	0.25
-1	0.8	0.333333	1	-0.5
-1	0.482759	-0.272727	1	-0.833333
-1	-0.375	0.805556	1	0.466667
-1	0.238095	0.297297	1	-0.2
-1	0.837209	0.438596	1	0.34375
-1	0.118644	-0.333333	1	0.1
-1	0.721739	-0.74359	1	-0.666667
-1	-0.0877193	0.363636	1	0.428571
-1	-0.121951	-0.185185	1	-0.5
-1	0.515789	-0.0909091	1	-0.142857
-1	-0.35	0.692308	1	-0.133333
-1	-0.241379	0.894737	1	0.209302
-1	-0.157895	0.652174	1	-0.454545
-1	-0.176471	0.882353	1	-0.375
-1	-0.294118	0.909091	1	0.243243
-1	0.52	0.875	1	0.846154
-1	-0.0196078	0	1	-0.907692
-1	-0.733333	0.307692	1	0.047619
-1	-0.1	0.583333	1	-0.529412
-1	0.111111	0.8	1	-0.913043
-1	-0.142857	0.954545	1	-0.777778
-1	-0.333333	0.818182	1	0.263158
-1	0.8	-0.5	1	-0.488372
-1	-0.84	-0.230769	1	-0.846154
-1	-0.862069	0.545455	1	0.0666667
-1	0.4	-0.272727	1	0
-1	0.877551	0.689655	1	-0.846154
-1	-1	0.8	1	0.25
-1	-1	0	1	-0.333333
-1	-1	0.333333	1	0.368421
-1	-1	0.353846	1	-0.74359
-1	-1	0.565217	1	0.470588
-1	-1	0.531915	1	0.5
-1	-1	0.444444	1	0.0833333
-1	-1	0.894737	1	0.428571
-1	-1	-0.357143	1	-0.619048
-1	-1	-0.487179	1	0.137255
-1	-1	0.636364	1	-0.555556
-1	-1	-0.8	1	-0.0551181
-1	-1	0.85	1	-0.142857
-1	-1	-0.274194	1	0.752381
-1	-1	-0.703704	1	-0.2
-1	-1	0.461538	1	-0.5
-1	-1	0.328358	1	-0.666667
-1	-1	-1	1	-0.4
-1	-1	-1	1	0.76
-1	-1	-1	1	-0.555556
-1	-1	-1	1	0.4
-1	-1	-1	1	-0.075
-1	-1	-1	1	0.777778
-1	-1	-1	1	-0.612903
-1	-1	-1	1	0.714286
-1	-1	-1	1	-0.75
-1	-1	-1	1	0.75
-0.448276	-1	-1	1	0.030303
0.0857143	-1	-1	1	0.789474
-0.269231	-1	-1	1	0.208333
0.846154	-1	-1	1	0.5
0.444444	-1	-1	1	-0.0434783
0.277778	-1	-1	1	0.647059
0.789474	-1	-1	1	0.272727
0.333333	-1	-1	1	-0.4375
-0.375	-1	-1	1	0.176471
0.5	-1	-1	1	0.784615
-0.0588235	-1	-1	1	0.924528
0.555556	-1	-1	1	-0.818182
0.142857	-1	-1	1	-0.22449
0.833333	-1	-1	1	0.787234
-0.494505	-1	-1	1	-0.0810811
0.662338	-1	-1	1	-0.555556
-0.733333	-1	-1	1	-0.789474
0.318182	-1	-1	1	-0.58209
-0.305556	-1	-1	1	-0.333333
-0.886792	-1	-1	1	-0.297297
0.0890052	-1	-1	1	-0.04
-0.851064	-1	-1	1	-0.666667
0.45	-1	-1	1	0.772727
0.0588235	-1	-1	1	-0.411765
-0.692308	-1	-1	1	-0.6
-0.477273	-1	-1	1	-0.878788
0.0769231	-1	-1	1	0.0864198
0.326923	-1	-1	1	0.403509
-0.833333	-1	-1	1	-0.0645161
0.142857	-1	-1	1	0.37931
-0.588235	-1	-1	1	0.5
-0.642857	-1	-1	1	0
-0.333333	-1	-1	1	0.7
-0.166667	-1	-1	1	-0.333333
-0.317073	-1	-1	1	0.235294
-0.350649	-1	-1	1	-0.0666667
-0.927273	-1	-1	1	0.866667
0.586207	-1	-1	1	0.333333
0.6	-1	-1	1	0.411765
-0.569231	-1	-1	1	0.470588
-0.2	-1	-1	1	-0.692308
0.822222	-1	-1	1	0.317073
-0.44	-1	-1	1	0
0.0909091	-1	-1	1	0.454545
0.428571	-1	-1	1	-0.641026
-0.103448	-1	-1	1	0.0714286
0.714286	-1	-1	1	-0.272727
-0.047619	-1	-1	1	0.2
0.6	-1	-1	1	-0.56
-0.142857	-1	-1	1	0.128205
-0.952381	-1	-1	1	0.666667
0.5	-1	-1	1	0.935484
-0.730769	-1	-1	1	-0.818182
-0.62069	-1	-1	1	-0.675676
-0.294118	-1	-1	1	0.2
0.913043	-1	-1	1	0.0285714
0.174603	-1	-1	1	-0.818182
0.5	-1	-1	1	0.0666667
-0.482353	-1	-1	1	-0.162162
-0.243243	-1	-1	1	-0.428571
0.145161	-1	-1	1	0.241379
0.134021	-1	-1	1	-0.222222
-0.428571	-1	-1	1	-0.04
-0.822222	-1	-1	1	-0.25
-0.28	-1	-1	1	-0.0769231
0.368421	-1	-1	1	-0.78125
0.326316	-1	-1	1	-0.802469
0	-1	-1	1	-0.230769
0.2	-1	-1	0.354839	0.411765
-0.655172	-1	-1	0.935484	0.652174
0.736842	-1	-1	0.611111	0.888889
-0.28125	-1	-1	0.714286	0.858824
-0.95	-1	-1	0.663366	-0.307692
-0.576923	-1	-1	-0.735849	0.2
-0.947368	-1	-1	0.571429	0.2
0.538462	-1	-1	0.243243	-0.316456
0.111111	-1	-1	0.733333	0.714286
0.142857	-1	-1	-0.1	0.142857
-0.833333	-1	-1	-0.5	0.8
-1	-1	-1	-0.866667	-0.111111
-1	-1	-1	0.925926	-0.636364
-1	-1	-1	0.614035	-0.419355
-1	-1	-1	0.538462	-0.142857
-1	-1	-1	-0.0769231	0.555556
-1	1	-1	0.837838	0
-1	1	-1	0.166667	0.272727
-1	1	-1	0	0.75
-1	1	-1	0.956522	-0.6
-1	1	-1	0.68	0.384615
-1	1	-1	0.133333	0.814433
-1	1	-1	0.111111	-0.875
-1	1	-1	0.4	-0.176471
-1	1	-1	0.422222	0.73913
-1	1	1	0.444444	-0.6
-1	1	1	0.622642	0.333333
-1	1	1	-0.538462	0
-1	1	1	0.888889	0.538462
-1	1	1	0.361702	0.75
-1	1	1	0.647059	0.84
-1	1	1	0.891304	-1
-1	1	1	0.181818	-1
-1	1	1	-0.142857	-1
-1	1	1	-0.266667	-1
-1	1	1	-0.238095	-1
-1	1	1	0.885714	-1
-1	1	1	0.544118	-1
-1	1	1	0.8	-1
-1	1	1	0.681818	-1
-1	1	1	0.886364	-1
-1	1	1	0.595238	-1
-1	1	1	-0.111111	-1
-1	1	1	0.433962	-1
-1	1	1	-0.222222	-1
-1	1	1	0.968254	-1
-1	1	1	0.255319	-1
-1	1	1	0.482759	-1
-1	1	1	0.846154	-1
-1	1	1	-0.5	-1
-1	1	1	0.904762	-1
-1	1	1	0.1875	-1
-1	1	1	0.861635	-1
-1	1	1	-0.166667	-1
-1	1	1	-0.2	-1
-1	1	1	-0.283019	-1
-1	1	1	-0.0684932	-1
-1	1	1	0.463415	-1
-1	1	1	0.621622	-1
-1	1	1	-0.333333	-1
-1	1	1	0.333333	-1
-1	1	1	0.809524	-1
-1	1	1	0.633803	-1
-1	1	1	0.0169492	-1
-1	1	1	0.4375	-1
-1	1	1	0.0588235	-1
-1	1	1	-0.431818	-1
-1	1	1	0.75	-1
-1	1	1	0.818182	-1
-1	1	1	-0.333333	-1
-1	1	1	-0.206349	-1
-1	1	1	0.714286	-1
-1	1	1	0.142857	-1
-1	1	1	0.789474	-1
-1	1	1	0.333333	-1
-1	1	1	0.913043	-1
-1	1	1	0.714286	-1
-1	1	1	-0.217391	-1
-1	1	1	0.666667	-1
-1	1	1	-0.0697674	-1
-1	1	1	0.391304	-1
1	1	1	0.342857	-1
1	1	1	0.9375	-1
1	1	1	0.487179	-1
1	1	1	0.294118	-1
1	1	1	0.5	-1
1	1	1	-0.166667	-1
1	1	1	0.916667	-1
1	1	1	0.25	-1
1	1	1	-0.125	-1
1	1	1	0.915493	-1
1	1	1	-0.846154	-1
1	1	1	0.695652	-1
1	1	1	0.652174	-1
1	1	1	0.333333	-1
1	1	1	0	-1
1	1	1	0.583333	-1
1	1	1	0.807692	-1
1	1	1	0.68	-1
1	1	1	0.407407	-1
1	1	1	0.266667	-1
1	1	1	-0.636364	-1
1	1	1	0.807692	-1
1	1	1	0.0666667	-1
1	1	1	0.745098	-1
1	1	1	0.972973	-1
1	1	1	-0.428571	-1
1	1	1	-0.555556	-1
1	1	1	0.776	-1
1	1	1	0.677419	-1
1	1	1	-0.393939	-1
1	1	1	-0.407407	-1
1	1	1	-0.3125	-1
1	1	1	0.913043	-1
1	1	1	0.230769	-1
1	1	1	-0.6	-1
1	1	1	-0.428571	-1
1	1	1	-0.407407	-1
1	1	1	-0.2	-1
1	1	1	0.9	-1
1	1	1	0.411765	-1
1	1	1	-0.151515	-1
1	1	1	0.6	-1
1	1	1	0.640288	-1
1	1	1	0.87013	-1
1	1	1	0.76699	-1
1	1	1	0.943396	-1
1	1	1	0.888889	-1
1	1	1	0.4	-1
1	1	1	-0.0769231	-1
1	1	1	-0.857143	-1
1	1	1	-0.153846	-1
1	1	1	0.608696	-1
1	1	1	0.166667	-1
1	1	1	-0.578947	-1
1	1	1	0.714286	-1
1	1	1	0.4	-1
1	1	1	0.6	-1
1	1	1	-0.285714	-1
1	1	1	0.380952	-1
1	1	1	0.641026	-1
1	1	1	-0.5	-1
1	1	1	0.333333	-1
1	1	1	-0.897436	-1
1	1	1	0.428571	-1
1	1	1	0.839286	-1
1	1	1	0.571429	-1
1	1	1	-0.363636	-1
1	1	1	0.657143	-1
1	1	1	0.857143	-1
1	1	1	0.808219	-1
1	1	1	0.428571	-1
1	1	1	0.555556	-1
1	1	1	0.4	-1
1	1	1	0.945946	-1
1	1	1	0.15493	-1
1	1	1	0.921569	-1
1	1	1	0.608696	-1
1	1	1	0.46875	-1
1	1	1	0.740741	-1
1	1	1	0.560976	-1
1	1	1	0.8	-1
1	1	1	0.205128	-1
1	1	1	1	-1
1	1	1	1	-1
1	1	1	1	-1
1	1	1	1	-1
1	1	1	1	-1
1	1	1	1	-1
1	1	1	1	-1
1	1	1	1	-1
1	1	1	1	-1
1	1	1	1	-1
1	1	1	1	-1
1	1	1	1	-1
1	1	1	1	-1
1	1	1	1	-1
1	1	1	1	-1
1	1	1	1	-1
1	1	1	1	1
1	1	1	1	1
1	1	1	1	1
1	1	1	1	1
1	1	1	1	1
1	1	1	1	1
1	1	1	1	1
1	1	1	1	1
1	1	1	1	1
1	1	1	1	1
1	1	1	1	1
1	1	1	1	1
1	1	0.191489	1	1
1	1	-0.2	1	1
1	1	-0.448276	1	1
1	1	0.4	1	1
1	1	-0.366667	1	1
1	1	-0.842105	1	1
1	1	-0.7	1	1
1	1	0.527778	1	1
-0.5	1	0.738095	1	1
0.607143	1	0.496183	1	1
0.790323	1	0.181818	1	1
0.935484	1	0.555556	1	1
0.794872	1	0.8	1	1
-0.3125	1	0.0810811	1	1
-0.285714	1	0.157895	1	1
0.294118	1	-0.563636	1	1
0	1	-0.407407	1	1
-0.8	1	0.36	1	1
-0.2	1	-0.111111	1	1
0.263158	1	0.0952381	1	1
0.547619	1	-0.396825	1	1
0.614035	1	-0.377049	1	1
-0.0153846	1	0.652174	1	1
0.2	1	0.386667	1	1
0.0909091	1	0.704545	1	1
0.142857	1	0.714286	1	1
0.142857	1	-0.928571	1	1
-0.0909091	1	-0.0149254	1	1
-0.6	1	0.538462	1	1
-0.0909091	1	0	1	1
0.555556	1	0.756098	1	1
-0.166667	1	-0.823529	1	1
-0.8	1	0.5	1	1
0.923077	1	0.64	1	1
-0.272727	1	0.555556	1	1
-0.103448	1	0.541667	1	1
-0.652174	1	-0.435897	1	1
0.111111	1	0.84	1	1
-0.6	1	0.142857	1	1
0.714286	1	0.9375	1	1
0.909091	1	0.28	1	1
0.225806	1	0.481481	1	1
0.92	1	0.265306	1	1
0.692308	1	0.0909091	1	1
-0.2	1	0.8	1	1
0.363636	1	-0.75	1	1
0.0731707	1	-0.157895	1	1
-0.0769231	1	0.352941	1	1
-0.555556	1	0.76	1	1
-0.395349	1	-0.0294118	1	1
0.674419	1	0.0588235	1	1
-0.846154	1	-0.578947	1	1
-0.538462	1	0.714286	1	1
-0.8	1	0.0769231	1	1
0.428571	1	0.538462	1	1
0.777778	1	0.658537	1	1
-0.625	1	0.658537	1	1
0.0625	1	0.473684	1	1
0.428571	1	0.517241	1	1
0.0714286	1	0.12	1	1
0.578947	1	0.529412	1	1
0.741935	1	0.153153	1	1
-0.333333	1	0.469388	1	1
-0.0555556	1	0.409091	1	1
-0.2	1	0.608696	1	1
0.473684	1	0.571429	1	1
0.238095	1	0.47619	1	1
NaN	1	-0.0769231	1	1
NaN	1	0.08	1	1
NaN	1	-0.2	1	1
NaN	1	0.169811	1	1
NaN	1	-0.75	1	1
NaN	1	-0.485714	1	1
NaN	1	-0.213115	1	1
NaN	1	0.357143	1	1
NaN	1	0.125	1	1
NaN	1	-0.288889	1	1
NaN	1	-0.238095	1	1
NaN	1	0.456	1	1
NaN	1	0.0574713	1	1
NaN	1	-0.666667	1	1
NaN	1	0.542857	1	1
NaN	1	0.333333	1	1
NaN	1	-0.4	1	1
NaN	1	0.290323	1	1
NaN	1	0.952381	1	1
NaN	1	0.263158	1	1
NaN	1	0.268293	1	1
NaN	1	-0.0384615	1	1
NaN	1	0.84	1	1
NaN	1	0.2	1	1
NaN	1	0.656716	1	1
NaN	1	0.976744	1	1
NaN	1	-0.555556	1	1
NaN	1	0.2	1	1
NaN	1	0.8	1	1
NaN	1	-0.44	1	1
NaN	1	0.703704	1	1
NaN	1	0.885714	-1	1
NaN	1	0.37931	-1	1
NaN	1	0.941176	-1	1
NaN	1	0.294118	-1	1
NaN	1	-0.863636	-1	1
NaN	1	-0.904762	-1	1
NaN	1	0.818182	-1	1
NaN	1	-0.111111	-1	1
NaN	1	-0.137931	-1	1
NaN	1	0.833333	-1	1
NaN	1	-0.391304	-1	1
NaN	1	0.976744	-1	1
NaN	1	0.714286	-1	1
NaN	1	0.789474	-1	1
NaN	1	0.925926	-1	1
NaN	1	0.901639	-1	1
NaN	1	0.923077	-1	1
NaN	1	-0.95	-1	1
NaN	1	0.04	-1	1
NaN	1	0.225806	-1	1
NaN	1	-0.333333	-1	1
NaN	1	0.294118	-1	1
NaN	1	-0.111111	-1	1
NaN	1	0.947368	-1	1
NaN	1	0.272727	-1	1
NaN	1	0.233333	-1	1
NaN	1	-0.580247	-1	1
NaN	1	-0.441176	-1	1
NaN	1	0.129944	-1	1
NaN	1	0.674419	-1	1
NaN	1	0.6	-1	1
NaN	1	-0.617021	-1	1
NaN	1	0.897436	-1	1
NaN	1	-0.6	-1	1
NaN	1	0.7	-1	1
NaN	1	-0.333333	-1	1
NaN	1	-0.111111	-1	1
NaN	1	-0.384615	-1	1
NaN	1	0.72973	-1	1
NaN	1	0.222222	-1	1
NaN	1	0.307263	-1	1
NaN	1	-0.6	-1	1
NaN	1	0.615385	-1	1
NaN	1	0.935484	-1	1
NaN	1	-0.444444	-1	1
NaN	1	-0.333333	-1	1
NaN	1	0.913043	-1	1
NaN	1	0.0967742	-1	1
NaN	1	0.428571	-1	1
NaN	1	0	-1	1
NaN	1	0.466667	-1	1
NaN	1	NaN	-1	1
NaN	1	NaN	-1	1
NaN	1	NaN	-1	1
NaN	1	NaN	-1	1
NaN	1	NaN	-1	1
NaN	1	NaN	-1	1
NaN	1	NaN	-1	1
NaN	1	NaN	-1	1
NaN	1	NaN	-1	1
NaN	1	NaN	-1	1
NaN	1	NaN	-1	1
NaN	1	NaN	-1	1
NaN	1	NaN	-1	1
NaN	1	NaN	-1	1
NaN	1	NaN	-1	1
NaN	1	NaN	-1	1
NaN	1	NaN	-1	1
NaN	1	NaN	-1	1
NaN	1	NaN	-1	1
NaN	1	NaN	-1	1
NaN	1	NaN	-1	1
NaN	1	NaN	-1	1
NaN	1	NaN	-1	1
NaN	1	NaN	-1	1
NaN	1	NaN	-1	1
NaN	1	NaN	-1	1
NaN	1	NaN	-1	1
NaN	1	NaN	-1	1
NaN	1	NaN	-1	1
NaN	1	NaN	-1	1
NaN	1	NaN	-1	1
NaN	1	NaN	-1	1
NaN	1	NaN	-1	1
NaN	1	NaN	-1	1
NaN	1	NaN	-1	1
NaN	1	NaN	-1	1
NaN	1	NaN	-1	1
NaN	1	NaN	-1	1
NaN	1	NaN	-1	1
NaN	1	NaN	-1	1
NaN	1	NaN	-1	1
NaN	1	NaN	-1	1
NaN	1	NaN	-1	1
NaN	1	NaN	-1	1
NaN	1	NaN	-1	1
NaN	1	NaN	-1	1
NaN	1	NaN	-1	1
NaN	1	NaN	-1	1
NaN	1	NaN	-1	1
NaN	1	NaN	-1	1
NaN	1	NaN	-1	1
NaN	1	NaN	-1	1
NaN	1	NaN	-0.5	1
NaN	1	NaN	0.84	1
NaN	1	NaN	-0.684211	1
NaN	1	NaN	0.333333	1
NaN	1	NaN	-0.666667	1
NaN	1	NaN	0.6	1
NaN	1	NaN	0.375	1
NaN	1	NaN	-0.122807	1
NaN	1	NaN	-0.217391	1
NaN	1	NaN	-0.0625	1
NaN	1	NaN	0.363636	1
NaN	1	NaN	0.132075	1
NaN	1	NaN	0.777778	1
NaN	1	NaN	0.6	1
NaN	1	NaN	-0.508772	1
NaN	1	NaN	-0.8	1
NaN	1	NaN	0.166667	1
NaN	1	NaN	0.466667	1
NaN	1	NaN	-0.0731707	1
NaN	1	NaN	0	1
NaN	1	NaN	0.333333	1
NaN	1	NaN	0.333333	1
NaN	1	NaN	-0.695652	1
NaN	1	NaN	-0.534884	1
NaN	1	NaN	-0.916667	1
NaN	1	NaN	-0.555556	1
NaN	1	NaN	-0.909091	1
NaN	1	NaN	-0.75	1
NaN	1	NaN	-0.333333	1
NaN	1	NaN	0.2	1
NaN	1	NaN	0.863636	1
NaN	1	NaN	0.388889	1
NaN	0.766234	NaN	0.411765	1
NaN	0.974359	NaN	-0.125	1
NaN	0.395683	NaN	-0.478261	1
NaN	0.693069	NaN	-0.111111	1
NaN	0.846154	NaN	0.644444	1
NaN	0.870968	NaN	0.855072	1
NaN	-0.789474	NaN	-0.419355	1
NaN	0.901639	NaN	-0.183673	1
NaN	0.52	NaN	0.4	1
NaN	-0.5	NaN	-0.230769	1
NaN	0.978022	NaN	-0.485714	1
NaN	-0.411765	NaN	0.52381	1
NaN	-0.272727	NaN	-0.142857	1
NaN	0.666667	NaN	0.0666667	1
NaN	0.666667	NaN	0.826087	1
NaN	0.678161	NaN	-0.959184	1
NaN	0	NaN	0.73913	1
NaN	0.639344	NaN	0	1
NaN	0.833333	NaN	-0.111111	1
NaN	-0.0909091	NaN	-0.9375	1
NaN	0.509434	NaN	-0.205882	1
NaN	-0.647059	NaN	0.642857	1
NaN	0	NaN	-0.444444	1
NaN	0.925926	NaN	-0.25	1
NaN	0.52381	NaN	0.627907	1
NaN	0.6	NaN	0.972973	1
NaN	0.0491803	NaN	0.555556	1
NaN	0.764706	NaN	-0.135802	1
NaN	-0.5625	NaN	0.454545	1
NaN	-0.529412	NaN	0.148515	1
NaN	-0.675676	NaN	0.2	1
NaN	0.5	NaN	-0.333333	1
NaN	0.581395	NaN	0.0487805	1
NaN	-0.733333	NaN	0.402985	1
NaN	0.76	NaN	-0.394737	1
NaN	-0.555556	NaN	-0.25	1
NaN	0.833333	NaN	-0.0222222	1
NaN	0.444444	NaN	-0.259259	1
NaN	0.6	NaN	0.466667	1
NaN	0.358025	NaN	-0.142857	1
NaN	0.846154	NaN	0.666667	1
NaN	-0.380952	NaN	-0.75	1
NaN	-0.72973	NaN	0.288136	1
NaN	0.818182	NaN	0.238095	1
NaN	-0.621622	NaN	1	1
NaN	0.257143	NaN	1	1
NaN	0.8	NaN	1	1
NaN	0.44	NaN	1	1
NaN	-0.125	NaN	1	1
NaN	0.2	NaN	1	1
NaN	0.735849	NaN	1	1
NaN	0.882353	NaN	1	1
NaN	0.257143	NaN	1	1
NaN	0.555556	NaN	1	1
NaN	0.212121	NaN	1	1
NaN	0.842424	NaN	1	1
NaN	0.473684	NaN	1	1
NaN	-0.166667	NaN	1	1
NaN	0.823529	NaN	1	1
NaN	-0.826087	NaN	1	1
NaN	0.86	NaN	1	1
NaN	-0.84	NaN	1	1
NaN	0.6875	NaN	1	1
NaN	0.92	NaN	1	1
NaN	0.692308	NaN	1	1
NaN	0.0136986	NaN	1	1
NaN	0.333333	NaN	1	1
NaN	0.822222	NaN	1	1
NaN	-0.0625	NaN	1	1
NaN	0.913043	NaN	1	1
NaN	0.95122	NaN	1	1
NaN	-0.714286	NaN	1	1
NaN	0.958333	NaN	1	1
NaN	0.56	NaN	1	1
NaN	0.652174	NaN	1	1
NaN	0.85	NaN	1	1
NaN	-0.529412	NaN	1	1
NaN	0.466667	NaN	1	1
NaN	-0.333333	NaN	1	1
NaN	-0.047619	NaN	1	1
NaN	-0.473684	NaN	1	1
NaN	0.878788	NaN	1	1
NaN	-0.710145	NaN	1	1
NaN	0.142857	NaN	1	1
NaN	0.0666667	NaN	1	1
NaN	0.534884	NaN	1	1
NaN	0.903614	NaN	1	1
NaN	0.375	NaN	1	1
NaN	-0.352941	NaN	1	1
NaN	0.655172	NaN	1	1
NaN	-0.130435	NaN	1	1
NaN	0.230769	NaN	1	1
NaN	-0.301587	NaN	1	1
NaN	0.166667	NaN	1	1
NaN	-0.259259	NaN	1	1
NaN	0.405405	NaN	1	1
NaN	0.714286	NaN	1	1
NaN	-0.3	NaN	1	1
NaN	0.125	NaN	1	1
NaN	0.762712	NaN	1	1
NaN	0.545455	NaN	1	1
NaN	0.661538	NaN	1	1
NaN	0.733333	NaN	1	1
NaN	-0.483871	NaN	1	1
NaN	0.206897	NaN	1	1
NaN	-0.662651	NaN	1	1
NaN	0.285714	NaN	1	1
NaN	0.466667	NaN	1	1
NaN	0.758621	NaN	1	1
NaN	0.902439	NaN	1	1
NaN	0.589744	NaN	1	1
NaN	0.755102	NaN	1	1
NaN	0.617647	NaN	1	1
NaN	-0.481481	NaN	1	1
NaN	0.784615	NaN	1	1
NaN	0.0909091	NaN	1	1
NaN	0	NaN	1	1
NaN	0.906977	NaN	1	1
NaN	0.630769	NaN	1	1
NaN	0.418605	NaN	1	1
NaN	0.827586	NaN	1	1
NaN	0.781818	NaN	1	1
NaN	0.428571	NaN	1	1
NaN	0.333333	NaN	1	1
NaN	0.5	NaN	1	1
NaN	0.0625	NaN	1	1
NaN	0.5	NaN	1	1
NaN	0.714286	NaN	1	1
NaN	-0.047619	NaN	1	1
NaN	0	NaN	1	1
NaN	-0.615385	NaN	1	1
NaN	0.333333	NaN	1	1
NaN	-0.645161	NaN	1	1
NaN	0.918367	NaN	1	1
NaN	0.522727	NaN	1	1
NaN	-0.515152	NaN	1	1
NaN	0.806452	NaN	1	1
NaN	0.828571	NaN	1	1
NaN	0.384615	NaN	1	1
NaN	-0.647059	NaN	1	1
NaN	0.485714	NaN	1	1
NaN	0.774648	NaN	1	1
NaN	-0.4	NaN	1	1
NaN	-0.166667	NaN	1	1
NaN	-0.294118	NaN	1	1
NaN	0.285714	NaN	1	1
NaN	0.924528	NaN	1	1
NaN	-0.04	NaN	1	1
NaN	-0.457143	NaN	1	1
NaN	0.234043	NaN	1	1
NaN	-0.5	NaN	1	1
NaN	0.506494	NaN	1	1
NaN	0.00900901	NaN	1	1
NaN	0.444444	NaN	1	1
NaN	-0.125	NaN	1	1
NaN	0.6875	NaN	1	1
NaN	0.843137	NaN	1	1
NaN	-0.176471	NaN	1	1
NaN	0.448276	NaN	1	1
NaN	0.736842	NaN	1	1
NaN	0.662921	NaN	1	1
NaN	0.696203	NaN	1	1
NaN	0	NaN	1	1
NaN	-0.764706	NaN	1	1
NaN	0.306122	NaN	1	1
NaN	0.534884	NaN	1	1
NaN	0	NaN	1	1
NaN	0.272727	NaN	1	1
NaN	0.473684	NaN	1	1
NaN	-0.714286	NaN	1	1
NaN	-0.111111	NaN	1	1
NaN	0.954545	NaN	1	1
NaN	0.933333	NaN	1	1
NaN	NaN	NaN	1	1
NaN	NaN	NaN	1	1
NaN	NaN	NaN	1	1
NaN	NaN	NaN	1	1
NaN	NaN	NaN	1	1
NaN	NaN	NaN	1	1
NaN	NaN	NaN	1	1
NaN	NaN	NaN	1	1
NaN	NaN	NaN	1	1
NaN	NaN	NaN	1	1
NaN	NaN	NaN	1	1
NaN	NaN	NaN	1	1
NaN	NaN	NaN	1	1
NaN	NaN	NaN	1	1
NaN	NaN	NaN	1	1
NaN	NaN	NaN	1	1
NaN	NaN	NaN	1	1
NaN	NaN	NaN	1	1
NaN	NaN	NaN	1	1
NaN	NaN	NaN	1	1
NaN	NaN	NaN	1	1
NaN	NaN	NaN	1	1
NaN	NaN	NaN	1	1
NaN	NaN	NaN	1	1
NaN	NaN	NaN	1	1
NaN	NaN	NaN	1	1
NaN	NaN	NaN	1	1
NaN	NaN	NaN	1	1
NaN	NaN	NaN	1	1
NaN	NaN	NaN	1	1
NaN	NaN	NaN	1	1
NaN	NaN	NaN	1	1
NaN	NaN	NaN	1	1
NaN	NaN	NaN	1	1
NaN	NaN	NaN	1	1
NaN	NaN	NaN	1	1
NaN	NaN	NaN	1	1
NaN	NaN	NaN	1	1
NaN	NaN	NaN	1	1
NaN	NaN	NaN	1	1
NaN	NaN	NaN	1	1
NaN	NaN	NaN	1	1
NaN	NaN	NaN	1	1
NaN	NaN	NaN	1	1
NaN	NaN	NaN	1	1
NaN	NaN	NaN	1	1
NaN	NaN	NaN	1	1
NaN	NaN	NaN	1	1
NaN	NaN	NaN	1	1
NaN	NaN	NaN	1	1
NaN	NaN	NaN	1	1
NaN	NaN	NaN	1	1
NaN	NaN	NaN	1	1
NaN	NaN	NaN	1	1
NaN	NaN	NaN	1	1
NaN	NaN	NaN	1	1
NaN	NaN	NaN	1	1
NaN	NaN	NaN	1	1
NaN	NaN	NaN	1	1
NaN	NaN	NaN	1	1
NaN	NaN	NaN	1	1
NaN	NaN	NaN	1	1
NaN	NaN	NaN	1	1
NaN	NaN	NaN	1	-0.0769231
NaN	NaN	NaN	1	-0.666667
NaN	NaN	NaN	1	0.454545
NaN	NaN	NaN	1	0.823529
NaN	NaN	NaN	1	-0.2
NaN	NaN	NaN	1	0.44
NaN	NaN	NaN	1	0.948718
NaN	NaN	NaN	1	0.28
NaN	NaN	NaN	1	0.428571
NaN	NaN	NaN	1	0.724138
NaN	NaN	NaN	1	0.611111
NaN	NaN	NaN	1	0.384615
NaN	NaN	NaN	1	0.142857
NaN	NaN	NaN	1	-0.777778
NaN	NaN	NaN	1	-0.615385
NaN	NaN	NaN	1	0.619048
NaN	NaN	NaN	1	0.263158
NaN	NaN	NaN	1	0.333333
NaN	NaN	NaN	1	0.422222
NaN	NaN	NaN	1	0.727273
NaN	NaN	NaN	1	-0.333333
NaN	NaN	NaN	1	-0.771429
NaN	NaN	NaN	1	0.428571
NaN	NaN	NaN	1	0.647059
NaN	NaN	NaN	1	0.8
NaN	NaN	NaN	1	-0.0769231
NaN	NaN	NaN	1	0.916667
NaN	NaN	NaN	1	0.333333
NaN	NaN	NaN	1	0.828571
NaN	NaN	NaN	1	-0.2
NaN	NaN	NaN	1	0.913043
NaN	NaN	NaN	1	0.276923
NaN	NaN	NaN	1	0.353846
NaN	NaN	NaN	1	0.927273
NaN	NaN	NaN	1	0.62069
NaN	NaN	NaN	1	0
NaN	NaN	NaN	1	-0.0909091
NaN	NaN	NaN	1	0.890909
NaN	NaN	NaN	1	0.333333
NaN	NaN	NaN	1	0.111111
NaN	NaN	NaN	1	0.730769
NaN	NaN	NaN	1	0.794872
NaN	NaN	NaN	1	0.428571
NaN	NaN	NaN	1	-0.73913
NaN	NaN	NaN	1	-0.183673
NaN	NaN	NaN	1	0.986842
NaN	NaN	NaN	1	0.538462
NaN	NaN	NaN	1	0.882353
NaN	NaN	NaN	1	-0.2
NaN	NaN	NaN	1	0.806452
NaN	NaN	NaN	1	0.6
NaN	NaN	NaN	1	0.809524
NaN	NaN	NaN	1	0.763158
NaN	NaN	NaN	1	0.37931
NaN	NaN	NaN	1	0.777778
NaN	NaN	NaN	1	0.428571
NaN	NaN	NaN	1	0.53125
NaN	NaN	NaN	1	0.462687
NaN	NaN	NaN	1	-0.935484
NaN	NaN	NaN	1	0.5
NaN	NaN	NaN	1	-0.2
NaN	NaN	NaN	1	0.357143
NaN	NaN	NaN	1	0.0555556
NaN	NaN	NaN	1	-0.166667
NaN	NaN	NaN	-1	0.657895
NaN	NaN	NaN	-1	0.636364
NaN	NaN	NaN	-1	0.136364
NaN	NaN	NaN	-1	0.269841
NaN	NaN	NaN	-1	0.511111
NaN	NaN	NaN	-1	0.130435
NaN	NaN	NaN	-1	-0.428571
NaN	NaN	NaN	-1	0.741935
NaN	NaN	NaN	-1	0
NaN	NaN	NaN	-1	-0.428571
NaN	NaN	NaN	-1	0.16129
NaN	NaN	NaN	-1	-0.5
NaN	NaN	NaN	-1	0.0769231
NaN	NaN	NaN	-1	0
NaN	NaN	NaN	-1	0.933333
NaN	NaN	NaN	-1	0.621622
NaN	NaN	NaN	-1	-0.333333
NaN	NaN	NaN	-1	0.714286
NaN	NaN	NaN	-1	-0.4
NaN	NaN	NaN	-1	0.921053
NaN	NaN	NaN	-1	0.384615
NaN	NaN	NaN	-1	-0.314286
NaN	NaN	NaN	-1	0.636364
NaN	NaN	NaN	-1	0.338983
NaN	NaN	NaN	-1	0.428571
NaN	NaN	NaN	-1	0.190476
NaN	NaN	NaN	-1	-0.185185
NaN	NaN	NaN	-1	0.345455
NaN	NaN	NaN	-1	0.714286
NaN	NaN	NaN	-1	0.782609
NaN	NaN	NaN	-1	0.538462
NaN	NaN	NaN	-1	0.935484
NaN	NaN	NaN	-1	0.25
NaN	NaN	NaN	-1	0.384615
NaN	NaN	NaN	-1	-0.0833333
NaN	NaN	NaN	-1	0.625
NaN	NaN	NaN	-1	-0.428571
NaN	NaN	NaN	-1	0.714286
NaN	NaN	NaN	-1	0.269841
NaN	NaN	NaN	-1	0.5
NaN	NaN	NaN	-1	0.833333
NaN	NaN	NaN	-1	0.172414
NaN	NaN	NaN	-1	-0.0526316
NaN	NaN	NaN	-1	-0.560976
NaN	NaN	NaN	-1	-0.121951
NaN	NaN	NaN	-1	0.714286
NaN	NaN	NaN	-1	0.595506
NaN	NaN	NaN	-1	0.586207
NaN	NaN	NaN	-1	0.581395
NaN	NaN	NaN	-1	0.28
NaN	NaN	NaN	-1	0.944444
NaN	NaN	NaN	-1	-0.230769
NaN	NaN	NaN	-1	0.245283
NaN	NaN	NaN	-1	0.416667
NaN	NaN	NaN	-1	0.542857
NaN	NaN	NaN	-1	0.933333
NaN	NaN	NaN	-1	0.7
NaN	NaN	NaN	-1	0.627119
NaN	NaN	NaN	-1	0.941176
NaN	NaN	NaN	-1	0.612903
NaN	NaN	NaN	-1	-0.619048
NaN	NaN	NaN	-1	0.2
NaN	NaN	NaN	-1	0.962264
NaN	NaN	NaN	-1	0.935484
NaN	NaN	NaN	-1	0.333333
NaN	NaN	NaN	-1	0.726316
NaN	NaN	NaN	-1	0.948718
NaN	NaN	NaN	-1	0.636364
NaN	NaN	NaN	-1	0.586207
NaN	NaN	NaN	-1	0.0526316
NaN	NaN	NaN	-1	0.235294
NaN	NaN	NaN	-1	0.333333
NaN	NaN	NaN	-1	0.76
NaN	NaN	NaN	-1	0.916667
NaN	NaN	NaN	-1	0
NaN	NaN	NaN	-1	0.878788
NaN	NaN	NaN	-1	0.128205
NaN	NaN	NaN	-1	0.487179
NaN	NaN	NaN	-1	-0.866667
NaN	NaN	NaN	-1	0.909091
NaN	NaN	NaN	-1	-0.297297
NaN	NaN	NaN	-1	0.923077
NaN	NaN	NaN	-1	0
NaN	NaN	NaN	-1	-0.1
NaN	NaN	NaN	-1	0.428571
NaN	NaN	NaN	-1	0.619048
NaN	NaN	NaN	-1	0.758621
NaN	NaN	NaN	-1	0.368421
NaN	NaN	NaN	-1	0.666667
NaN	NaN	NaN	-1	0.6875
NaN	NaN	NaN	-1	0.618421
NaN	NaN	NaN	-1	0.528455
NaN	NaN	NaN	-1	0.692308
NaN	NaN	NaN	-1	0.636364
NaN	NaN	NaN	-1	-1
NaN	NaN	NaN	-1	-1
NaN	NaN	NaN	-1	-1
NaN	NaN	NaN	-1	-1
NaN	NaN	NaN	-1	-1
NaN	NaN	NaN	-1	-1
NaN	NaN	NaN	-1	-1
NaN	NaN	NaN	-1	-1
NaN	NaN	NaN	-1	-1
NaN	NaN	NaN	-1	-1
NaN	NaN	NaN	-1	-1
NaN	NaN	NaN	-1	-1
NaN	NaN	NaN	-1	-1
NaN	NaN	NaN	-1	-1
NaN	NaN	NaN	-1	-1
NaN	NaN	NaN	-1	-1
NaN	NaN	NaN	-1	-1
NaN	NaN	NaN	-1	-1
NaN	NaN	NaN	-1	-1
NaN	NaN	NaN	-1	-1
NaN	NaN	NaN	-1	-1
NaN	NaN	NaN	-1	-1
NaN	NaN	NaN	-1	-1
NaN	NaN	NaN	-1	-1
NaN	NaN	NaN	-1	-1
NaN	NaN	NaN	-1	-1
NaN	NaN	NaN	-1	-1
NaN	NaN	NaN	-1	-1
NaN	NaN	NaN	-1	-1
NaN	NaN	NaN	-1	-1
NaN	NaN	NaN	-1	-1
NaN	NaN	NaN	-1	-1
NaN	NaN	NaN	-1	-1
NaN	NaN	NaN	-1	-1
NaN	NaN	NaN	-1	-1
NaN	NaN	NaN	-1	-1
NaN	NaN	NaN	-1	-1
NaN	NaN	NaN	-1	-1
NaN	NaN	NaN	-1	-1
NaN	NaN	NaN	-1	-1
NaN	NaN	NaN	-1	-1
NaN	NaN	NaN	-1	-1
NaN	NaN	NaN	0.2	-1
NaN	NaN	NaN	-0.488372	-1
NaN	NaN	NaN	-0.974026	-1
NaN	NaN	NaN	0.428571	-1
NaN	NaN	NaN	-0.636364	-1
NaN	NaN	NaN	-0.37931	-1
NaN	NaN	NaN	-0.263158	-1
NaN	NaN	NaN	0.323077	-1
NaN	NaN	NaN	0.842105	-1
NaN	NaN	NaN	0.363636	-1
NaN	NaN	NaN	0.674419	-1
NaN	NaN	NaN	-0.75	-1
NaN	NaN	NaN	-0.303571	-1
NaN	NaN	NaN	-0.704918	-1
NaN	NaN	NaN	-0.540984	-1
NaN	NaN	NaN	-0.76	-1
NaN	NaN	NaN	-0.826087	-1
NaN	NaN	NaN	-0.314286	-1
NaN	NaN	NaN	-0.882353	-1
NaN	NaN	NaN	-0.428571	-1
NaN	NaN	NaN	0	-1
NaN	NaN	NaN	-0.777778	-1
NaN	NaN	NaN	-0.6	-1
NaN	NaN	NaN	-0.894737	-1
NaN	NaN	NaN	-0.111111	-1
NaN	NaN	NaN	-0.157895	-1
NaN	NaN	NaN	0.541667	-1
NaN	NaN	NaN	0.333333	-1
NaN	NaN	NaN	0.6	-1
NaN	NaN	NaN	0.428571	-1
NaN	NaN	NaN	-0.575758	-1
NaN	NaN	NaN	-0.176471	-1
NaN	NaN	NaN	0.52	-1
NaN	NaN	NaN	0.428571	-1
NaN	NaN	NaN	-0.809524	-1
NaN	NaN	NaN	0.777778	-1
NaN	NaN	NaN	0.321429	-1
NaN	NaN	NaN	0.660377	-1
NaN	NaN	NaN	-0.0740741	-1
NaN	NaN	NaN	-0.122807	-1
NaN	NaN	NaN	-0.586207	-1
NaN	NaN	NaN	0.5	-1
NaN	NaN	NaN	0.2	-1
NaN	NaN	NaN	0.897959	-1
NaN	NaN	NaN	0.980769	-1
NaN	NaN	NaN	-0.272727	-1
NaN	NaN	NaN	0	-1
NaN	NaN	NaN	0.0416667	-1
NaN	NaN	NaN	-0.714286	-1
NaN	NaN	NaN	-0.958333	-1
NaN	NaN	NaN	0	-1
NaN	NaN	NaN	0.818182	-1
NaN	NaN	NaN	-0.636364	-1
NaN	NaN	NaN	-0.314286	-1
NaN	NaN	NaN	0.76	-1
NaN	NaN	NaN	0.75	-1
NaN	NaN	NaN	0.0588235	-1
NaN	NaN	NaN	0.245902	-1
NaN	NaN	NaN	-0.818182	-1
NaN	NaN	NaN	-0.73913	-1
NaN	NaN	NaN	0.0277778	-1
NaN	NaN	NaN	0.483871	-1
NaN	NaN	NaN	0.36	-1
NaN	NaN	NaN	-0.977273	-1
NaN	NaN	NaN	-0.414634	-1
NaN	NaN	NaN	0.5	-1
NaN	NaN	NaN	0.866667	-1
NaN	NaN	NaN	0.833333	-1
NaN	NaN	NaN	0.75	-1
NaN	NaN	NaN	0.037037	-1
NaN	NaN	NaN	-0.837838	-1
NaN	NaN	NaN	-0.579832	-1
NaN	NaN	NaN	-0.6	-1
NaN	NaN	NaN	-0.428571	-1
NaN	NaN	NaN	-0.905882	-1
NaN	NaN	NaN	0.589744	-1
NaN	NaN	NaN	0.846154	-1
NaN	NaN	NaN	-0.9	-1
NaN	NaN	NaN	0.569231	-1
NaN	NaN	NaN	-0.793103	-1
NaN	NaN	NaN	0.584906	-1
NaN	NaN	NaN	-0.565217	-1
NaN	NaN	NaN	-0.478261	-1
NaN	NaN	NaN	-0.571429	-1
NaN	NaN	NaN	-0.568627	-1
NaN	NaN	NaN	-0.0952381	-1
NaN	NaN	NaN	0.0689655	-1
NaN	NaN	NaN	0.268293	-1
NaN	NaN	NaN	-0.727273	-1
NaN	NaN	NaN	0.259259	-1
NaN	NaN	NaN	0.846154	-1
NaN	NaN	NaN	-0.04	-1
NaN	NaN	NaN	-0.46875	-1
NaN	NaN	NaN	-0.108434	-1
NaN	NaN	NaN	0.818182	-1
NaN	NaN	NaN	0.2	-1
NaN	NaN	NaN	-0.333333	-1
NaN	NaN	NaN	-0.428571	-1
NaN	NaN	NaN	0.583333	-1
NaN	NaN	NaN	-0.666667	-1
NaN	NaN	NaN	0.282051	-1
NaN	NaN	NaN	-0.111111	-1
NaN	NaN	NaN	-0.485714	-1
NaN	NaN	NaN	0.164179	-1
NaN	NaN	NaN	-0.0810811	-1
NaN	NaN	NaN	-0.6	-1
NaN	NaN	NaN	0.428571	-1
NaN	NaN	NaN	0.333333	-1
NaN	NaN	NaN	-0.230769	-1
NaN	NaN	NaN	0.722222	-1
NaN	NaN	NaN	-0.0588235	-1
NaN	NaN	NaN	-0.515152	-1
NaN	NaN	NaN	-0.69697	-1
NaN	NaN	NaN	0.0545455	-1
NaN	NaN	NaN	-0.857143	-1
NaN	NaN	NaN	-0.542857	-1
NaN	NaN	NaN	0.583333	-1
NaN	NaN	NaN	-0.111111	-1
NaN	NaN	NaN	0.333333	-1
NaN	NaN	NaN	-0.714286	-1
NaN	NaN	NaN	-0.333333	-1
NaN	NaN	NaN	0.615385	-1
NaN	NaN	NaN	0.461538	-1
NaN	NaN	NaN	0.0833333	-1
NaN	NaN	NaN	-0.265306	-1
NaN	NaN	NaN	0.166667	-1
NaN	NaN	NaN	0.272727	-1
NaN	NaN	NaN	0.555556	-1
NaN	NaN	NaN	-0.478261	-1
NaN	NaN	NaN	-0.783784	-1
NaN	NaN	NaN	-0.814815	-1
NaN	NaN	NaN	-0.259259	-1
NaN	NaN	NaN	0.904762	-1
NaN	NaN	NaN	-0.384615	-1
NaN	NaN	NaN	-0.05	-1
NaN	NaN	NaN	0.16129	-1
NaN	NaN	NaN	0.483871	-1
NaN	NaN	NaN	0.586207	-1
NaN	NaN	NaN	-0.333333	-1
NaN	NaN	NaN	0	-1
NaN	NaN	NaN	-0.806452	-1
NaN	NaN	NaN	0.128205	-1
NaN	NaN	NaN	0.3	-1
NaN	NaN	NaN	0.857143	-1
NaN	NaN	NaN	-0.786667	-1
NaN	NaN	NaN	0.909091	-1
NaN	NaN	NaN	-0.578947	-1
NaN	NaN	NaN	-0.878788	-1
NaN	NaN	NaN	0.846154	-1
NaN	NaN	NaN	-0.0322581	-1
NaN	NaN	NaN	0.636364	-1
NaN	NaN	NaN	0.414634	-1
NaN	NaN	NaN	-0.62963	-1
NaN	NaN	NaN	0.0526316	-1
NaN	NaN	NaN	0	-1
NaN	NaN	NaN	0	-1
NaN	NaN	NaN	0.4	-1
NaN	NaN	NaN	-0.5	-1
NaN	NaN	NaN	-0.714286	-1
NaN	NaN	NaN	-0.834483	-1
NaN	NaN	NaN	-0.826087	-1
NaN	NaN	NaN	0.2	-1
NaN	NaN	NaN	-0.230769	-1
NaN	NaN	NaN	0.5	-1
NaN	NaN	NaN	0.319149	-1
NaN	NaN	NaN	0.888889	-1
NaN	NaN	NaN	-0.384615	-1
NaN	NaN	NaN	-0.176471	-1
NaN	NaN	NaN	-0.295775	-1
NaN	NaN	NaN	0.444444	-1
NaN	NaN	NaN	0.176471	-1
NaN	NaN	NaN	-0.5	-1
NaN	NaN	NaN	0.52	-1
NaN	NaN	NaN	0.375	-1
NaN	NaN	NaN	-0.384615	-1
NaN	NaN	NaN	0.396226	-1
NaN	NaN	NaN	0.25	-1
NaN	NaN	NaN	0.846154	-1
NaN	NaN	NaN	0	-1
NaN	NaN	NaN	0	-1
NaN	NaN	NaN	0	-1
NaN	NaN	NaN	-0.652174	-1
NaN	NaN	NaN	-0.333333	-1
NaN	NaN	NaN	0.375	-1
NaN	NaN	NaN	0.733333	-1
NaN	NaN	NaN	-0.294118	-1
NaN	NaN	NaN	0.5	-1
NaN	NaN	NaN	-0.894737	-1
NaN	NaN	NaN	0.21875	-1
NaN	NaN	NaN	0.8125	-1
NaN	NaN	NaN	-0.684211	-1
NaN	NaN	NaN	0.88	-1
NaN	NaN	NaN	-0.6	-1
NaN	NaN	NaN	0.411765	-1
NaN	NaN	NaN	-0.0833333	-1
NaN	NaN	NaN	0.28	-1
NaN	NaN	NaN	0.22807	-1
NaN	NaN	NaN	0.0571429	-1
NaN	NaN	NaN	-0.363636	1
NaN	NaN	NaN	0.310345	1
NaN	NaN	NaN	-0.0384615	1
NaN	NaN	NaN	-0.714286	1
NaN	NaN	NaN	0.786667	1
NaN	NaN	NaN	0.701149	1
NaN	NaN	NaN	-0.0103093	1
NaN	NaN	NaN	-0.107692	1
NaN	NaN	NaN	-0.74359	1
NaN	NaN	NaN	-0.105263	1
NaN	NaN	NaN	-0.863636	1
NaN	NaN	NaN	0.419355	1
NaN	NaN	NaN	0.157895	1
NaN	NaN	NaN	-0.555556	1
NaN	NaN	NaN	0.8	1
NaN	NaN	NaN	0.925926	1
NaN	NaN	NaN	0.368421	1
NaN	NaN	NaN	-0.333333	1
NaN	NaN	NaN	0.894737	1
NaN	NaN	NaN	0.2	1
NaN	NaN	NaN	-0.407407	1
NaN	NaN	NaN	0.876923	1
NaN	NaN	NaN	-0.785714	1
NaN	NaN	NaN	-0.0697674	1
NaN	NaN	NaN	-0.111111	1
NaN	NaN	NaN	1	1
NaN	NaN	NaN	1	1
NaN	NaN	NaN	1	1
NaN	NaN	NaN	1	1
NaN	NaN	NaN	1	1
NaN	NaN	NaN	1	1
NaN	NaN	NaN	1	1
NaN	NaN	NaN	1	1
NaN	NaN	NaN	1	1
NaN	NaN	NaN	1	1
NaN	NaN	NaN	1	1
NaN	NaN	NaN	1	1
NaN	NaN	NaN	1	1
NaN	NaN	NaN	1	1
NaN	NaN	NaN	1	1
NaN	NaN	NaN	1	1
NaN	NaN	NaN	1	1
NaN	NaN	NaN	1	1
NaN	NaN	NaN	1	1
NaN	NaN	NaN	1	1
NaN	NaN	NaN	1	1
NaN	NaN	NaN	1	1
NaN	NaN	NaN	1	1
NaN	NaN	NaN	1	1
NaN	NaN	NaN	1	1
NaN	NaN	NaN	1	1
NaN	NaN	NaN	1	1
NaN	NaN	NaN	1	1
NaN	NaN	NaN	1	1
NaN	NaN	NaN	1	1
NaN	NaN	NaN	1	1
NaN	NaN	NaN	1	1
NaN	NaN	NaN	1	1
NaN	NaN	NaN	1	1
NaN	NaN	NaN	1	1
NaN	NaN	NaN	1	1
NaN	NaN	NaN	1	1
NaN	NaN	NaN	1	1
NaN	NaN	NaN	1	1
NaN	NaN	NaN	1	1
NaN	NaN	NaN	1	1
NaN	NaN	NaN	1	1
NaN	NaN	NaN	1	1
NaN	NaN	NaN	1	1
NaN	NaN	NaN	1	1
NaN	NaN	NaN	1	1
NaN	NaN	NaN	1	1
NaN	NaN	NaN	1	1
NaN	NaN	NaN	1	1
NaN	NaN	NaN	1	1
NaN	NaN	NaN	1	1
NaN	NaN	NaN	1	1
NaN	NaN	NaN	1	1
NaN	NaN	NaN	1	1
NaN	NaN	NaN	1	1
NaN	NaN	NaN	1	1
NaN	NaN	NaN	1	1
NaN	NaN	NaN	-1	1
NaN	NaN	NaN	-1	1
NaN	NaN	NaN	-1	1
NaN	NaN	NaN	-1	1
NaN	NaN	NaN	-1	1
NaN	NaN	NaN	-1	1
NaN	NaN	NaN	-1	1
NaN	NaN	NaN	-1	1
NaN	NaN	NaN	-1	1
NaN	NaN	NaN	-1	1
NaN	NaN	NaN	-1	1
NaN	NaN	NaN	-1	1
NaN	NaN	NaN	-1	1
NaN	NaN	NaN	-1	1
NaN	NaN	NaN	-1	1
NaN	NaN	NaN	-1	1
NaN	NaN	NaN	-1	1
NaN	NaN	NaN	-1	1
NaN	NaN	NaN	-1	1
NaN	NaN	NaN	-1	1
NaN	NaN	NaN	-1	1
NaN	NaN	NaN	-1	1
NaN	NaN	NaN	-1	1
NaN	NaN	NaN	-1	1
NaN	NaN	NaN	-1	1
NaN	NaN	NaN	-1	1
NaN	NaN	NaN	-1	1
NaN	NaN	NaN	-1	1
NaN	NaN	NaN	-1	1
NaN	NaN	NaN	-1	1
NaN	NaN	NaN	-1	1
NaN	NaN	NaN	-1	1
NaN	NaN	NaN	-1	1
NaN	NaN	NaN	-1	1
NaN	NaN	NaN	-1	1
NaN	NaN	NaN	-1	1
NaN	NaN	NaN	-1	1
NaN	NaN	NaN	-1	1
NaN	NaN	NaN	-1	1
NaN	NaN	NaN	-1	1
NaN	NaN	NaN	-1	1
NaN	NaN	NaN	-1	1
NaN	NaN	NaN	-1	1
NaN	NaN	NaN	-1	1
NaN	NaN	NaN	-1	1
NaN	NaN	NaN	-1	1
NaN	NaN	NaN	-1	1
NaN	NaN	NaN	-1	1
NaN	NaN	NaN	-1	1
NaN	NaN	NaN	-1	1
NaN	NaN	NaN	-1	1
NaN	NaN	NaN	-1	1
NaN	NaN	NaN	-1	1
NaN	NaN	NaN	-1	1
NaN	NaN	NaN	-1	1
NaN	NaN	NaN	-1	1
NaN	NaN	NaN	-1	1
NaN	NaN	NaN	-1	1
NaN	NaN	NaN	-1	1
NaN	NaN	NaN	-1	1
NaN	NaN	NaN	-1	1
NaN	NaN	NaN	-1	1
NaN	NaN	NaN	-1	1
NaN	NaN	NaN	-1	1
NaN	NaN	NaN	-1	1
NaN	NaN	NaN	-1	1
NaN	NaN	NaN	-1	1
NaN	NaN	NaN	-1	1
NaN	NaN	NaN	-1	1
NaN	NaN	NaN	-1	1
NaN	NaN	NaN	-1	1
NaN	NaN	NaN	-1	1
NaN	NaN	NaN	-1	1
NaN	NaN	NaN	-1	1
NaN	NaN	NaN	-1	1
NaN	NaN	NaN	-1	1
NaN	NaN	NaN	-1	1
NaN	NaN	NaN	-1	1
NaN	NaN	NaN	-1	1
NaN	NaN	NaN	-1	1
NaN	NaN	NaN	-1	1
NaN	NaN	NaN	-1	1
NaN	NaN	NaN	-1	1
NaN	NaN	NaN	-1	1
NaN	NaN	NaN	-1	1
NaN	NaN	NaN	-1	1
NaN	NaN	NaN	-1	1
NaN	NaN	NaN	-1	1
NaN	NaN	NaN	-1	1
NaN	NaN	NaN	-1	0.103448
NaN	NaN	NaN	-1	-0.714286
NaN	NaN	NaN	-1	-0.674419
NaN	NaN	NaN	-1	-0.567568
NaN	NaN	NaN	-1	0.5
NaN	NaN	NaN	-1	-0.741935
NaN	NaN	NaN	-1	0
NaN	NaN	NaN	-1	-0.846154
NaN	NaN	NaN	-1	-0.55
NaN	NaN	NaN	-1	-0.722222
NaN	NaN	NaN	-1	0.5
NaN	NaN	NaN	-1	-0.857143
NaN	NaN	NaN	-1	-0.686275
NaN	NaN	NaN	-1	-0.111111
NaN	NaN	NaN	-1	0.818182
NaN	NaN	NaN	-1	-0.764706
NaN	NaN	NaN	-1	0.684211
NaN	NaN	NaN	-1	0.6
NaN	NaN	NaN	-1	0.483871
NaN	NaN	NaN	-1	-0.490196
NaN	NaN	NaN	-1	-0.533333
NaN	NaN	NaN	-1	0.75
NaN	NaN	NaN	-1	-0.111111
NaN	NaN	NaN	-1	0.365854
NaN	NaN	NaN	-1	0.333333
NaN	NaN	NaN	-1	-0.52
NaN	NaN	NaN	-1	-0.9
NaN	NaN	NaN	-1	0.333333
NaN	NaN	NaN	-1	0.545455
NaN	NaN	NaN	-1	0.384615
NaN	NaN	NaN	-1	0.304348
NaN	NaN	NaN	-1	-0.368421
NaN	NaN	NaN	-1	0.142857
NaN	NaN	NaN	-1	0.333333
NaN	NaN	NaN	-1	0.900826
NaN	NaN	NaN	-1	0.152542
NaN	NaN	NaN	-1	0.36
NaN	NaN	NaN	-1	0.875
NaN	NaN	NaN	-1	0.454545
NaN	NaN	NaN	-1	0.344262
NaN	NaN	NaN	-1	0.2
NaN	NaN	NaN	-1	0.6
NaN	NaN	NaN	-1	0.625
NaN	NaN	NaN	-1	0
NaN	NaN	NaN	-1	-0.586207
NaN	NaN	NaN	-1	0.375
NaN	NaN	NaN	-1	0.411765
NaN	NaN	NaN	-1	-0.6
NaN	NaN	NaN	-1	-0.3
NaN	NaN	NaN	-1	0
NaN	NaN	NaN	-1	0.428571
NaN	NaN	NaN	-1	0.492537
NaN	NaN	NaN	-1	-0.0666667
NaN	NaN	NaN	-1	-0.684211
NaN	NaN	NaN	-1	-0.272727
NaN	NaN	NaN	-1	-0.181818
NaN	NaN	NaN	-1	0.855072
NaN	NaN	NaN	-1	0.617647
NaN	NaN	NaN	-1	0.0869565
NaN	NaN	NaN	-1	-0.0344828
NaN	NaN	NaN	-1	0.756098
NaN	NaN	NaN	-1	0.65625
NaN	NaN	NaN	-1	-0.333333
NaN	NaN	NaN	-1	-0.252525
NaN	NaN	NaN	-1	-0.0666667
NaN	NaN	NaN	-1	-0.809524
NaN	NaN	NaN	-1	0.966102
NaN	NaN	NaN	-1	0
NaN	NaN	NaN	-1	0.7
NaN	NaN	NaN	-1	-0.235294
NaN	NaN	NaN	-1	-0.0322581
NaN	NaN	NaN	-1	-0.4
NaN	NaN	NaN	-1	0.882353
NaN	NaN	NaN	-1	0.69697
NaN	NaN	NaN	-1	0.40146
NaN	NaN	NaN	-1	-0.419355
NaN	NaN	NaN	-1	0.259259
NaN	NaN	NaN	-1	-0.448276
NaN	NaN	NaN	-1	0.19403
NaN	NaN	NaN	-1	0.12
NaN	NaN	NaN	-1	-0.407407
NaN	NaN	NaN	-1	-0.111111
NaN	NaN	NaN	-1	-0.5
NaN	NaN	NaN	-1	0.263158
NaN	NaN	NaN	-1	-0.61039
NaN	NaN	NaN	-1	-0.446809
NaN	NaN	NaN	-1	0.121212
NaN	NaN	NaN	-1	-0.774194
NaN	NaN	NaN	-1	0
NaN	NaN	NaN	-1	0.352941
NaN	NaN	NaN	-1	-0.282609
NaN	NaN	NaN	-1	-0.833333
NaN	NaN	NaN	-1	-0.230769
NaN	NaN	NaN	-1	-0.709402
NaN	NaN	NaN	-1	-0.910448
NaN	NaN	NaN	-1	-0.775862
NaN	NaN	NaN	-1	-0.935484
NaN	NaN	NaN	-1	-0.6
NaN	NaN	NaN	-1	0.942029
NaN	NaN	NaN	-1	0.5
NaN	NaN	NaN	-1	-0.525424
NaN	NaN	NaN	-1	-0.653333
NaN	NaN	NaN	-1	-0.75
NaN	NaN	NaN	-1	-0.0909091
NaN	NaN	NaN	-1	0.75
NaN	NaN	NaN	-1	0.69697
NaN	NaN	NaN	-1	-0.538462
NaN	NaN	NaN	-1	0.461538
NaN	NaN	NaN	-1	-0.84
NaN	NaN	NaN	-1	-0.945946
NaN	NaN	NaN	-1	0.0854271
NaN	NaN	NaN	-1	-0.181818
NaN	NaN	NaN	-1	0.84
NaN	NaN	NaN	-1	0.913043
NaN	NaN	NaN	-1	-0.16129
NaN	NaN	NaN	-1	0.0526316
NaN	NaN	NaN	-1	0.405405
NaN	NaN	NaN	-1	0.183673
NaN	NaN	NaN	-1	-0.673469
NaN	NaN	NaN	-1	-0.2
NaN	NaN	NaN	-1	0.302326
NaN	NaN	NaN	-1	-0.0909091
NaN	NaN	NaN	-1	0.317073
NaN	NaN	NaN	-1	0.333333
NaN	NaN	NaN	-1	0.2
NaN	NaN	NaN	-1	0.0769231
NaN	NaN	NaN	-1	-0.927928
NaN	NaN	NaN	-1	0.08
NaN	NaN	NaN	-1	0.941176
NaN	NaN	NaN	-1	0.868852
NaN	NaN	NaN	-1	0.68
NaN	NaN	NaN	-1	0.0277778
NaN	NaN	NaN	-1	0.158879
NaN	NaN	NaN	-1	0.473684
NaN	NaN	NaN	-1	-0.175
NaN	NaN	NaN	-1	0
NaN	NaN	NaN	-1	-0.0625
NaN	NaN	NaN	-1	-0.25
NaN	NaN	NaN	-1	0.833333
NaN	NaN	NaN	-1	-0.884615
NaN	NaN	NaN	-1	-0.135135
NaN	NaN	NaN	-1	0.987805
NaN	NaN	NaN	-1	0.454545
NaN	NaN	NaN	-1	0.842105
NaN	NaN	NaN	-1	0.133333
NaN	NaN	NaN	-1	-1
NaN	NaN	NaN	-0.735849	-1
NaN	NaN	NaN	-0.737705	-1
NaN	NaN	NaN	0.777778	-1
NaN	NaN	NaN	-0.207792	-1
NaN	NaN	NaN	-0.4	-1
NaN	NaN	NaN	-0.448276	-1
NaN	NaN	NaN	-0.663866	-1
NaN	NaN	NaN	-0.52381	-1
NaN	NaN	NaN	-0.466667	-1
NaN	NaN	NaN	0.111111	-1
NaN	NaN	NaN	-0.83871	-1
NaN	NaN	NaN	0.857143	-1
NaN	NaN	NaN	0.789474	-1
NaN	NaN	NaN	-0.179487	-1
NaN	NaN	NaN	-0.0909091	-1
NaN	NaN	NaN	0	-1
NaN	NaN	NaN	0.365854	-1
NaN	NaN	NaN	-0.837838	-1
NaN	NaN	NaN	-0.414634	-1
NaN	NaN	NaN	-0.885714	-1
NaN	NaN	NaN	-0.677419	-1
NaN	NaN	NaN	0.21875	-1
NaN	NaN	NaN	-0.483871	-1
NaN	NaN	NaN	-0.648649	-1
NaN	NaN	NaN	-0.789174	-1
NaN	NaN	NaN	-0.356322	-1
NaN	NaN	NaN	0.347826	-1
NaN	NaN	NaN	0.72973	-1
NaN	NaN	NaN	-0.434783	-1
NaN	NaN	NaN	-0.8	-1
NaN	NaN	NaN	0	-1
NaN	NaN	NaN	-0.459459	-1
NaN	NaN	NaN	0.428571	-1
NaN	NaN	NaN	0.386667	-1
NaN	NaN	NaN	-0.6	-1
NaN	NaN	NaN	-0.609756	-1
NaN	NaN	NaN	-0.961538	-1
NaN	NaN	NaN	0.04	-1
NaN	NaN	NaN	-0.913043	-1
NaN	NaN	NaN	-0.321101	-1
NaN	NaN	NaN	-0.142857	-1
NaN	NaN	NaN	0.0526316	-1
NaN	NaN	NaN	-0.864865	-1
NaN	NaN	NaN	-0.7	-1
NaN	NaN	NaN	-0.886364	-1
NaN	NaN	NaN	0.2	-1
NaN	NaN	NaN	-0.870968	-1
NaN	NaN	NaN	-0.527273	-1
NaN	NaN	NaN	0.277778	-1
NaN	NaN	NaN	0.5	-1
NaN	NaN	NaN	0.0909091	-1
NaN	NaN	NaN	-0.782609	-1
NaN	NaN	NaN	-0.529412	-1
NaN	NaN	NaN	-0.0857143	-1
NaN	NaN	NaN	-0.571429	-1
NaN	NaN	NaN	-0.418182	-1
NaN	NaN	NaN	-0.288889	-1
NaN	NaN	NaN	0.186813	-1
NaN	NaN	NaN	-0.315789	-1
NaN	NaN	NaN	-0.263158	-1
NaN	NaN	NaN	-0.3125	-1
NaN	NaN	NaN	-0.647059	-1
NaN	NaN	NaN	-0.0588235	-1
NaN	NaN	NaN	-0.777778	-1
NaN	NaN	NaN	-0.285714	-1
NaN	NaN	NaN	-0.753846	-1
NaN	NaN	NaN	-0.833333	-1
NaN	NaN	NaN	-0.636364	-1
NaN	NaN	NaN	-0.2	-1
NaN	NaN	NaN	-0.627907	-1
NaN	NaN	NaN	-0.217391	-1
NaN	NaN	NaN	-0.925926	-1
NaN	NaN	NaN	-0.95	-1
NaN	NaN	NaN	-0.695652	-1
NaN	NaN	NaN	0.322034	-1
NaN	NaN	NaN	-0.241379	-1
NaN	NaN	NaN	-0.851852	-1
NaN	NaN	NaN	0.118644	-1
NaN	NaN	NaN	0.333333	-1
NaN	NaN	NaN	0.0243902	-1
NaN	NaN	NaN	-0.61194	-1
NaN	NaN	NaN	-0.5	-1
NaN	NaN	NaN	-0.923077	-1
NaN	NaN	NaN	-0.62963	-1
NaN	NaN	NaN	-0.290323	-1
NaN	NaN	NaN	0.2	-1
NaN	NaN	NaN	0.733333	-1
NaN	NaN	NaN	-0.0107527	-1
[truncated: 1,434 more rows]

[truncated: 22 more sheets: Figure 2h, Figure 3b, Figure 3d, Figure 3e, Figure 3f, Figure 4b, Figure 4c, Figure 4d, Figure 5c, Figure 5d, Figure 6a, Figure 6b, Figure 6e, Figure 6f, Figure 6h, Figure 7a, Figure 7b, Figure 7c, Figure 7d, Figure 7g …]
